# Supplementary material for: Sex-Specific Cell Types and Molecular Pathways Indicate Fibro-Calcific Aortic Valve Stenosis
Source: Front Immunol. 2022 Feb 24;13:747714. doi: 10.3389/fimmu.2022.747714 (PMC8907138; doi:10.3389/fimmu.2022.747714)
Supplement: Supplementary file 1 [file DataSheet_1.xlsx]

## Sheet: gsea_report_for_na_pos_16221109
NAME	SIZE	NES	FDR qValue
REGULATION OF MRNA PROCESSING%GOBP%GO:0050684	93	2.66897	0.0344276
REGULATION OF RNA SPLICING%GOBP%GO:0043484	98	2.53931	0.0372519
INTRACILIARY TRANSPORT%GOBP%GO:0042073	39	2.55113	0.0384346
MEMBRANE ASSEMBLY%GOBP%GO:0071709	25	2.55188	0.0436422
IGF1 PATHWAY%PATHWAY INTERACTION DATABASE NCI-NATURE CURATED DATA%IGF1 PATHWAY	29	2.67399	0.0449237
MOLECULES ASSOCIATED WITH ELASTIC FIBRES%REACTOME DATABASE ID RELEASE 75%2129379	30	2.56074	0.0484267
MANNOSYLATION%GOBP%GO:0097502	16	2.57439	0.0507903
GENES RELATED TO PRIMARY CILIUM DEVELOPMENT (BASED ON CRISPR)%WIKIPATHWAYS_20210210%WP4536%HOMO SAPIENS	62	2.4405	0.0623421
INTRAFLAGELLAR TRANSPORT%REACTOME DATABASE ID RELEASE 75%5620924	30	2.40525	0.0633789
EGFR DOWNREGULATION%REACTOME%R-HSA-182971.6	29	2.41385	0.0636758
PROTEIN MANNOSYLATION%GOBP%GO:0035268	15	2.4251	0.063931
REGULATION OF MRNA SPLICING, VIA SPLICEOSOME%GOBP%GO:0048024	62	2.67917	0.0649041
INTRACILIARY TRANSPORT INVOLVED IN CILIUM ASSEMBLY%GOBP%GO:0035735	32	2.44896	0.0655876
AXONAL TRANSPORT%GOBP%GO:0098930	42	2.38576	0.0681857
PID_TRKR_PATHWAY%MSIGDB_C2%PID_TRKR_PATHWAY	46	2.33514	0.0839282
POSITIVE REGULATION OF MRNA PROCESSING%GOBP%GO:0050685	20	2.33756	0.0873117
ANDROGEN RECEPTOR SIGNALING PATHWAY%WIKIPATHWAYS_20210210%WP138%HOMO SAPIENS	64	2.289	0.0991946
DEACTIVATION OF THE BETA-CATENIN TRANSACTIVATING COMPLEX%REACTOME DATABASE ID RELEASE 75%3769402	37	2.29125	0.102745
JOUBERT SYNDROME%WIKIPATHWAYS_20210210%WP4656%HOMO SAPIENS	48	2.29787	0.103945
FGFR3 SIGNALLING IN CHONDROCYTE PROLIFERATION AND TERMINAL DIFFERENTIATION%WIKIPATHWAYS_20210210%WP4767%HOMO SAPIENS	26	2.26806	0.11065
PROTEIN LIPIDATION%GOBP%GO:0006497	70	2.25964	0.11148
ESC PLURIPOTENCY PATHWAYS%WIKIPATHWAYS_20210210%WP3931%HOMO SAPIENS	91	2.22713	0.112583
AGGREPHAGY%GOBP%GO:0035973	27	2.2346	0.116119
PID_IGF1_PATHWAY%MSIGDB_C2%PID_IGF1_PATHWAY	22	2.22775	0.116227
ELASTIC FIBRE FORMATION%REACTOME DATABASE ID RELEASE 75%1566948	41	2.6929	0.118941
MEMBRANE BIOGENESIS%GOBP%GO:0044091	28	2.23736	0.119264
REGULATION OF HISTONE ACETYLATION%GOBP%GO:0035065	41	2.24214	0.120347
BIOCARTA_WNT_PATHWAY%MSIGDB_C2%BIOCARTA_WNT_PATHWAY	20	2.20762	0.123464
REGULATION OF NUCLEAR BETA CATENIN SIGNALING AND TARGET GENE TRANSCRIPTION%PATHWAY INTERACTION DATABASE NCI-NATURE CURATED DATA%REGULATION OF NUCLEAR BETA CATENIN SIGNALING AND TARGET GENE TRANSCRIPTION	70	2.18127	0.133456
WNT SIGNALING PATHWAY AND PLURIPOTENCY%WIKIPATHWAYS_20210210%WP399%HOMO SAPIENS	79	2.17652	0.133508
FATTY ACID CATABOLIC PROCESS%GOBP%GO:0009062	80	2.1842	0.135223
NEGATIVE REGULATION OF CELL CYCLE G1/S PHASE TRANSITION%GOBP%GO:1902807	86	2.18886	0.135538
PHARYNGEAL SYSTEM DEVELOPMENT%GOBP%GO:0060037	17	2.16003	0.140069
AGGREPHAGY%REACTOME%R-HSA-9646399.3	22	2.16452	0.140249
LIPOPROTEIN BIOSYNTHETIC PROCESS%GOBP%GO:0042158	71	2.1467	0.148358
OLIGODENDROCYTE DIFFERENTIATION%GOBP%GO:0048709	25	2.1183	0.155353
HEDGEHOG%IOB%HEDGEHOG	30	2.11444	0.155603
ANTEROGRADE AXONAL TRANSPORT%GOBP%GO:0008089	32	2.10908	0.156505
EMBRYONIC EYE MORPHOGENESIS%GOBP%GO:0048048	21	2.12089	0.156714
POSITIVE REGULATION OF UBIQUITIN-DEPENDENT PROTEIN CATABOLIC PROCESS%GOBP%GO:2000060	78	2.07753	0.160803
REGULATION OF PEPTIDYL-LYSINE ACETYLATION%GOBP%GO:2000756	47	2.1209	0.160838
HEART DEVELOPMENT%WIKIPATHWAYS_20210210%WP1591%HOMO SAPIENS	41	2.12455	0.161969
N-CADHERIN SIGNALING EVENTS%PATHWAY INTERACTION DATABASE NCI-NATURE CURATED DATA%N-CADHERIN SIGNALING EVENTS	34	2.07791	0.163498
AXO-DENDRITIC TRANSPORT%GOBP%GO:0008088	47	2.12657	0.163987
REGULATION OF WNT/B-CATENIN SIGNALING BY SMALL MOLECULE COMPOUNDS%WIKIPATHWAYS_20210210%WP3664%HOMO SAPIENS	15	2.07802	0.166801
HEDGEHOG%NETPATH%HEDGEHOG	30	2.08123	0.166894
NEGATIVE REGULATION OF G1/S TRANSITION OF MITOTIC CELL CYCLE%GOBP%GO:2000134	85	2.08349	0.167954
ENSHEATHMENT OF NEURONS%GOBP%GO:0007272	52	2.05121	0.168258
MITOCHONDRIAL COMPLEX I ASSEMBLY MODEL OXPHOS SYSTEM%WIKIPATHWAYS_20210210%WP4324%HOMO SAPIENS	37	2.08651	0.168443
MYELINATION%GOBP%GO:0042552	50	2.05344	0.168899
REGULATION OF TRANSCRIPTION REGULATORY REGION DNA BINDING%GOBP%GO:2000677	34	2.05534	0.169746
VESICLE TRANSPORT ALONG MICROTUBULE%GOBP%GO:0047496	33	2.09146	0.170892
RETROGRADE AXONAL TRANSPORT%GOBP%GO:0008090	15	2.08727	0.171145
OLIGODENDROCYTE DEVELOPMENT%GOBP%GO:0014003	17	2.05603	0.172481
WNT SIGNALING%WIKIPATHWAYS_20210210%WP428%HOMO SAPIENS	93	2.05631	0.175511
AXON ENSHEATHMENT%GOBP%GO:0008366	52	2.03733	0.177089
POSITIVE REGULATION OF PROTEOLYSIS INVOLVED IN CELLULAR PROTEIN CATABOLIC PROCESS%GOBP%GO:1903052	93	2.05703	0.178309
REGULATION OF TRANSCRIPTION INITIATION FROM RNA POLYMERASE II PROMOTER%GOBP%GO:0060260	65	2.033	0.179348
HEAD MORPHOGENESIS%GOBP%GO:0060323	15	2.03808	0.179426
CILIARY BASAL BODY-PLASMA MEMBRANE DOCKING%GOBP%GO:0097711	78	2.02463	0.185026
DISEASES ASSOCIATED WITH GLYCOSAMINOGLYCAN METABOLISM%REACTOME DATABASE ID RELEASE 75%3560782	38	2.01623	0.192027
EMBRYONIC LIMB MORPHOGENESIS%GOBP%GO:0030326	35	2.0064	0.200896
NEGATIVE REGULATION OF PROTEIN ACETYLATION%GOBP%GO:1901984	16	2.00299	0.201898
HEDGEHOG 'OFF' STATE%REACTOME%R-HSA-5610787.1	96	1.99566	0.207893
POSITIVE REGULATION OF KIDNEY DEVELOPMENT%GOBP%GO:0090184	29	1.98544	0.212092
PROTEIN LOCALIZATION TO MITOCHONDRION%GOBP%GO:0070585	61	1.98612	0.214069
SULFUR AMINO ACID METABOLISM%REACTOME DATABASE ID RELEASE 75%1614635	26	1.98824	0.21446
APPENDAGE MORPHOGENESIS%GOBP%GO:0035107	45	1.9774	0.219319
LIMB MORPHOGENESIS%GOBP%GO:0035108	45	1.96645	0.220143
FACE MORPHOGENESIS%GOBP%GO:0060325	15	1.97104	0.221092
EMBRYONIC APPENDAGE MORPHOGENESIS%GOBP%GO:0035113	35	1.97311	0.221596
REGULATION OF PROTEASOMAL UBIQUITIN-DEPENDENT PROTEIN CATABOLIC PROCESS%GOBP%GO:0032434	97	1.95704	0.22271
REGULATION OF VACUOLE ORGANIZATION%GOBP%GO:0044088	36	1.96672	0.222907
POSITIVE REGULATION OF MESONEPHROS DEVELOPMENT%GOBP%GO:0061213	15	1.95877	0.223233
REGULATION OF SODIUM ION TRANSMEMBRANE TRANSPORTER ACTIVITY%GOBP%GO:2000649	43	1.95969	0.224973
SIGNALING BY EGFR IN CANCER%REACTOME DATABASE ID RELEASE 75%1643713	23	1.95017	0.226119
ANDROGENRECEPTOR%IOB%ANDROGENRECEPTOR	81	1.95217	0.226769
A6B1 AND A6B4 INTEGRIN SIGNALING%PATHWAY INTERACTION DATABASE NCI-NATURE CURATED DATA%A6B1 AND A6B4 INTEGRIN SIGNALING	45	1.94444	0.230765
ANCHORING OF THE BASAL BODY TO THE PLASMA MEMBRANE%REACTOME DATABASE ID RELEASE 75%5620912	78	1.93541	0.231612
TRANSLESION SYNTHESIS BY REV1%REACTOME%R-HSA-110312.1	16	1.9176	0.231664
REGULATION OF SODIUM ION TRANSMEMBRANE TRANSPORT%GOBP%GO:1902305	51	1.92037	0.232988
SIGNALING BY FGFR1%REACTOME DATABASE ID RELEASE 75%5654736	40	1.9364	0.233024
REGULATION OF CHONDROCYTE DIFFERENTIATION%GOBP%GO:0032330	25	1.91846	0.233035
CARGO TRAFFICKING TO THE PERICILIARY MEMBRANE%REACTOME%R-HSA-5620920.3	47	1.9243	0.233107
ESTABLISHMENT OF PROTEIN LOCALIZATION TO MITOCHONDRION%GOBP%GO:0072655	57	1.93815	0.233355
PID_NCADHERIN_PATHWAY%MSIGDB_C2%PID_NCADHERIN_PATHWAY	25	1.92602	0.233545
DEGRADATION OF BETA-CATENIN BY THE DESTRUCTION COMPLEX%REACTOME DATABASE ID RELEASE 75%195253	78	1.92179	0.233546
PID_BETA_CATENIN_NUC_PATHWAY%MSIGDB_C2%PID_BETA_CATENIN_NUC_PATHWAY	53	1.90761	0.234429
NEURAL CREST DIFFERENTIATION%WIKIPATHWAYS_20210210%WP2064%HOMO SAPIENS	85	1.90856	0.235685
PROTEIN TARGETING TO MITOCHONDRION%GOBP%GO:0006626	44	1.93859	0.235756
REGULATION OF GENE SILENCING%GOBP%GO:0060968	100	1.92615	0.236083
HALLMARK_TGF_BETA_SIGNALING%MSIGDB_C2%HALLMARK_TGF_BETA_SIGNALING	42	1.90916	0.237504
REGULATION OF ESTABLISHMENT OF PROTEIN LOCALIZATION TO MITOCHONDRION%GOBP%GO:1903747	64	1.92637	0.238565
ORGANELLE TRANSPORT ALONG MICROTUBULE%GOBP%GO:0072384	52	1.90968	0.239459
BIOCARTA_AKT_PATHWAY%MSIGDB_C2%BIOCARTA_AKT_PATHWAY	15	1.89951	0.240049
BIOCARTA_PTDINS_PATHWAY%MSIGDB_C2%BIOCARTA_PTDINS_PATHWAY	19	1.92683	0.240876
NEGATIVE REGULATION OF FGFR3 SIGNALING%REACTOME%R-HSA-5654732.1	22	1.89645	0.241952
MONOCARBOXYLIC ACID CATABOLIC PROCESS%GOBP%GO:0072329	98	1.89952	0.242539
LPA RECEPTOR MEDIATED EVENTS%PATHWAY INTERACTION DATABASE NCI-NATURE CURATED DATA%LPA RECEPTOR MEDIATED EVENTS	60	1.89221	0.24515
TRANSPORT OF MATURE MRNA DERIVED FROM AN INTRON-CONTAINING TRANSCRIPT%REACTOME%R-HSA-159236.3	51	1.88324	0.250013
SYNTHESIS OF GLYCOSYLPHOSPHATIDYLINOSITOL (GPI)%REACTOME DATABASE ID RELEASE 75%162710	16	1.88483	0.25015
NEGATIVE REGULATION OF RESPONSE TO DRUG%GOBP%GO:2001024	19	1.88583	0.251205
INTRACELLULAR TRAFFICKING PROTEINS INVOLVED IN CMT NEUROPATHY%WIKIPATHWAYS_20210210%WP4856%HOMO SAPIENS	23	1.87237	0.255555
RESPIRATORY SYSTEM DEVELOPMENT%GOBP%GO:0060541	53	1.87538	0.256063
POSITIVE REGULATION OF MACROAUTOPHAGY%GOBP%GO:0016239	50	1.87688	0.256555
SELECTIVE AUTOPHAGY%REACTOME DATABASE ID RELEASE 75%9663891	53	1.87267	0.257584
REGULATION OF PROTEIN ACETYLATION%GOBP%GO:1901983	53	1.86385	0.265253
5HT2 TYPE RECEPTOR MEDIATED SIGNALING PATHWAY%PANTHER PATHWAY%P04374	47	1.85224	0.268174
SIGNALING BY EGFR%REACTOME%R-HSA-177929.2	47	1.84839	0.268922
TGF-BETA RECEPTOR SIGNALLING IN SKELETAL DYSPLASIAS%WIKIPATHWAYS_20210210%WP4816%HOMO SAPIENS	48	1.85226	0.270524
EXTRA-NUCLEAR ESTROGEN SIGNALING%REACTOME%R-HSA-9009391.3	71	1.84868	0.270759
ESTROGEN-DEPENDENT NUCLEAR EVENTS DOWNSTREAM OF ESR-MEMBRANE SIGNALING%REACTOME DATABASE ID RELEASE 75%9634638	23	1.85325	0.271334
REGULATION OF PROTEIN TARGETING TO MITOCHONDRION%GOBP%GO:1903214	36	1.85795	0.27157
PREASSEMBLY OF GPI ANCHOR IN ER MEMBRANE%GOBP%GO:0016254	16	1.85574	0.272415
SIGNALING BY FGFR%REACTOME%R-HSA-190236.2	72	1.85369	0.273061
NEUROTROPHIC FACTOR-MEDIATED TRK RECEPTOR SIGNALING%PATHWAY INTERACTION DATABASE NCI-NATURE CURATED DATA%NEUROTROPHIC FACTOR-MEDIATED TRK RECEPTOR SIGNALING	59	1.84075	0.278323
RECOGNITION OF DNA DAMAGE BY PCNA-CONTAINING REPLICATION COMPLEX%REACTOME DATABASE ID RELEASE 75%110314	29	1.83332	0.28013
POSITIVE REGULATION OF GENE SILENCING BY MIRNA%GOBP%GO:2000637	23	1.83386	0.28161
PID_PS1_PATHWAY%MSIGDB_C2%PID_PS1_PATHWAY	36	1.83553	0.281623
ATRIOVENTRICULAR VALVE MORPHOGENESIS%GOBP%GO:0003181	20	1.83559	0.283928
SIGNALING BY WNT IN CANCER%REACTOME DATABASE ID RELEASE 75%4791275	31	1.82781	0.286015
DIGESTIVE SYSTEM DEVELOPMENT%GOBP%GO:0055123	55	1.82476	0.28848
TRANSLESION SYNTHESIS BY POLI%REACTOME%R-HSA-5656121.1	17	1.82265	0.28967
POSITIVE REGULATION OF PROTEASOMAL UBIQUITIN-DEPENDENT PROTEIN CATABOLIC PROCESS%GOBP%GO:0032436	67	1.82134	0.2897
GLYCOSYLATION AND RELATED CONGENITAL DEFECTS%WIKIPATHWAYS_20210210%WP4521%HOMO SAPIENS	20	1.81823	0.289931
ENDOCARDIAL CUSHION DEVELOPMENT%GOBP%GO:0003197	36	1.79816	0.290189
GAP-FILLING DNA REPAIR SYNTHESIS AND LIGATION IN GG-NER%REACTOME%R-HSA-5696397.1	25	1.81501	0.290516
CYCLIN E ASSOCIATED EVENTS DURING G1 S TRANSITION%REACTOME%R-HSA-69202.3	81	1.79916	0.29077
TRANSLESION SYNTHESIS BY POLH%REACTOME DATABASE ID RELEASE 75%110320	17	1.81896	0.291018
NOTCH1 INTRACELLULAR DOMAIN REGULATES TRANSCRIPTION%REACTOME%R-HSA-2122947.3	42	1.8128	0.291642
BIOCARTA_IGF1_PATHWAY%MSIGDB_C2%BIOCARTA_IGF1_PATHWAY	17	1.79946	0.292439
BIOCARTA_HER2_PATHWAY%MSIGDB_C2%BIOCARTA_HER2_PATHWAY	21	1.81507	0.292686
SIGNALING BY FGFR3%REACTOME%R-HSA-5654741.2	31	1.80047	0.293113
BIOCARTA_NFAT_PATHWAY%MSIGDB_C2%BIOCARTA_NFAT_PATHWAY	39	1.80881	0.293161
RUNX2 REGULATES BONE DEVELOPMENT%REACTOME DATABASE ID RELEASE 75%8941326	28	1.7947	0.293392
REGULATION OF DNA-TEMPLATED TRANSCRIPTION, INITIATION%GOBP%GO:2000142	71	1.80107	0.294311
MAP3K8 (TPL2)-DEPENDENT MAPK1 3 ACTIVATION%REACTOME%R-HSA-5684264.2	15	1.80927	0.294607
MBDNF AND PROBDNF REGULATION OF GABA NEUROTRANSMISSION%WIKIPATHWAYS_20210210%WP4829%HOMO SAPIENS	27	1.80212	0.29485
PROTEIN K11-LINKED UBIQUITINATION%GOBP%GO:0070979	26	1.80474	0.295307
SIGNALING EVENTS REGULATED BY RET TYROSINE KINASE%PATHWAY INTERACTION DATABASE NCI-NATURE CURATED DATA%SIGNALING EVENTS REGULATED BY RET TYROSINE KINASE	39	1.80548	0.296348
PHOSPHATIDYLINOSITOL-MEDIATED SIGNALING%GOBP%GO:0048015	67	1.80258	0.29645
THROMBOXANE SIGNALLING THROUGH TP RECEPTOR%REACTOME DATABASE ID RELEASE 75%428930	24	1.78986	0.296846
BDNF%IOB%BDNF	39	1.78266	0.297874
SELECTIVE AUTOPHAGY%GOBP%GO:0061912	49	1.78118	0.297914
MITOCHONDRIAL RESPIRATORY CHAIN COMPLEX I ASSEMBLY%GOBP%GO:0032981	46	1.79049	0.297923
CELLULAR RESPONSE TO MONOAMINE STIMULUS%GOBP%GO:0071868	22	1.7863	0.298553
SKELETAL SYSTEM MORPHOGENESIS%GOBP%GO:0048705	81	1.78289	0.299502
POLYMERASE SWITCHING ON THE C-STRAND OF THE TELOMERE%REACTOME DATABASE ID RELEASE 75%174411	22	1.7841	0.299727
BETA-CATENIN-TCF COMPLEX ASSEMBLY%GOBP%GO:1904837	28	1.77843	0.300155
ENDOPLASMIC RETICULUM MANNOSE TRIMMING%GOBP%GO:1904380	16	1.78649	0.300303
REGULATION OF GENE SILENCING BY MIRNA%GOBP%GO:0060964	78	1.77194	0.300824
MECHANORECEPTOR DIFFERENTIATION%GOBP%GO:0042490	16	1.77394	0.301365
BIOCARTA_RAS_PATHWAY%MSIGDB_C2%BIOCARTA_RAS_PATHWAY	15	1.7725	0.301856
ABERRANT REGULATION OF MITOTIC EXIT IN CANCER DUE TO RB1 DEFECTS%REACTOME DATABASE ID RELEASE 75%9687136	18	1.76855	0.302273
ENDOMETRIAL CANCER%WIKIPATHWAYS_20210210%WP4155%HOMO SAPIENS	52	1.7692	0.303244
RESPONSE TO CATECHOLAMINE%GOBP%GO:0071869	22	1.77394	0.303335
RESPONSE TO MONOAMINE%GOBP%GO:0071867	22	1.77498	0.303668
FATTY ACID BETA-OXIDATION%GOBP%GO:0006635	46	1.74935	0.306663
PROTEIN AUTOUBIQUITINATION%GOBP%GO:0051865	58	1.7643	0.306924
TRANSLESION SYNTHESIS BY POLK%REACTOME%R-HSA-5655862.1	17	1.74999	0.307439
COMPLEX I BIOGENESIS%REACTOME%R-HSA-6799198.1	42	1.74746	0.30782
REGULATION OF CARTILAGE DEVELOPMENT%GOBP%GO:0061035	32	1.74567	0.309181
FACE DEVELOPMENT%GOBP%GO:0060324	17	1.74999	0.309253
TGF-BETA SIGNALING PATHWAY%WIKIPATHWAYS_20210210%WP366%HOMO SAPIENS	99	1.74444	0.309399
CELLULAR RESPONSE TO CATECHOLAMINE STIMULUS%GOBP%GO:0071870	22	1.75099	0.309499
MRNA 3'-END PROCESSING%GOBP%GO:0031124	59	1.74316	0.309776
CYCLIN A:CDK2-ASSOCIATED EVENTS AT S PHASE ENTRY%REACTOME DATABASE ID RELEASE 75%69656	83	1.7552	0.310158
REGULATION OF SKELETAL MUSCLE TISSUE DEVELOPMENT%GOBP%GO:0048641	26	1.7396	0.310215
BIOCARTA_SPRY_PATHWAY%MSIGDB_C2%BIOCARTA_SPRY_PATHWAY	15	1.75609	0.310476
REGULATION OF KIDNEY DEVELOPMENT%GOBP%GO:0090183	37	1.75103	0.311305
RIBONUCLEOTIDE CATABOLIC PROCESS%GOBP%GO:0009261	19	1.73991	0.311508
POSITIVE REGULATION OF CYCLIN-DEPENDENT PROTEIN SERINE/THREONINE KINASE ACTIVITY%GOBP%GO:0045737	15	1.75876	0.311907
PRESENILIN ACTION IN NOTCH AND WNT SIGNALING%PATHWAY INTERACTION DATABASE NCI-NATURE CURATED DATA%PRESENILIN ACTION IN NOTCH AND WNT SIGNALING	43	1.75982	0.312076
LIPOPROTEIN METABOLIC PROCESS%GOBP%GO:0042157	85	1.7527	0.312138
DIGESTIVE TRACT DEVELOPMENT%GOBP%GO:0048565	53	1.7562	0.312215
VALIDATED NUCLEAR ESTROGEN RECEPTOR ALPHA NETWORK%PATHWAY INTERACTION DATABASE NCI-NATURE CURATED DATA%VALIDATED NUCLEAR ESTROGEN RECEPTOR ALPHA NETWORK	62	1.75145	0.312441
NADH DEHYDROGENASE COMPLEX ASSEMBLY%GOBP%GO:0010257	46	1.74028	0.312748
METANEPHRIC NEPHRON DEVELOPMENT%GOBP%GO:0072210	18	1.75694	0.312926
POSITIVE REGULATION OF PROTEASOMAL PROTEIN CATABOLIC PROCESS%GOBP%GO:1901800	81	1.71681	0.319273
REGULATION OF POSTTRANSCRIPTIONAL GENE SILENCING%GOBP%GO:0060147	79	1.73244	0.319871
RHO GTPASES ACTIVATE PKNS%REACTOME%R-HSA-5625740.1	30	1.71933	0.320261
SIGNALING BY LIGAND-RESPONSIVE EGFR VARIANTS IN CANCER%REACTOME%R-HSA-5637815.1	17	1.73	0.320305
CERAMIDE SIGNALING PATHWAY%PATHWAY INTERACTION DATABASE NCI-NATURE CURATED DATA%CERAMIDE SIGNALING PATHWAY	45	1.71717	0.320339
ECTODERM DIFFERENTIATION%WIKIPATHWAYS_20210210%WP2858%HOMO SAPIENS	99	1.7266	0.320372
NEGATIVE REGULATION OF PROTEIN PROCESSING%GOBP%GO:0010955	25	1.73114	0.320392
PHASE 0 - RAPID DEPOLARISATION%REACTOME%R-HSA-5576892.2	31	1.72107	0.320841
NEGATIVE REGULATION OF PROTEIN MATURATION%GOBP%GO:1903318	25	1.71059	0.321142
POSITIVE REGULATION OF ANIMAL ORGAN MORPHOGENESIS%GOBP%GO:0110110	48	1.71242	0.321269
REGULATION OF CELLULAR RESPONSE TO OXIDATIVE STRESS%GOBP%GO:1900407	51	1.71963	0.321421
LIMB DEVELOPMENT%GOBP%GO:0060173	65	1.71322	0.321683
NEGATIVE REGULATION OF STEROID METABOLIC PROCESS%GOBP%GO:0045939	20	1.72687	0.321734
CONSTITUTIVE SIGNALING BY LIGAND-RESPONSIVE EGFR CANCER VARIANTS%REACTOME%R-HSA-1236382.1	17	1.72155	0.321755
GDNF/RET SIGNALLING AXIS%WIKIPATHWAYS_20210210%WP4830%HOMO SAPIENS	18	1.71726	0.321889
TRANSLESION SYNTHESIS BY Y FAMILY DNA POLYMERASES BYPASSES LESIONS ON DNA TEMPLATE%REACTOME%R-HSA-110313.1	36	1.71095	0.322107
MACROAUTOPHAGY%REACTOME%R-HSA-1632852.8	93	1.72224	0.322255
SIGNALING BY FGFR2%REACTOME DATABASE ID RELEASE 75%5654738	62	1.72414	0.322507
ENDOCARDIAL CUSHION MORPHOGENESIS%GOBP%GO:0003203	31	1.70865	0.322597
LUNG DEVELOPMENT%GOBP%GO:0030324	42	1.723	0.322719
A TETRASACCHARIDE LINKER SEQUENCE IS REQUIRED FOR GAG SYNTHESIS%REACTOME DATABASE ID RELEASE 75%1971475	23	1.72716	0.323094
TRK RECEPTOR SIGNALING MEDIATED BY PI3K AND PLC-GAMMA%PATHWAY INTERACTION DATABASE NCI-NATURE CURATED DATA%TRK RECEPTOR SIGNALING MEDIATED BY PI3K AND PLC-GAMMA	36	1.71329	0.323205
NEGATIVE REGULATION OF CELLULAR RESPONSE TO TRANSFORMING GROWTH FACTOR BETA STIMULUS%GOBP%GO:1903845	67	1.68764	0.327692
PROTEIN DEMANNOSYLATION%GOBP%GO:0036507	21	1.6929	0.328025
REGULATION OF CELLULAR RESPONSE TO TRANSFORMING GROWTH FACTOR BETA STIMULUS%GOBP%GO:1903844	100	1.69863	0.328044
REGULATION OF SMAD PROTEIN SIGNAL TRANSDUCTION%GOBP%GO:0060390	22	1.70047	0.328342
AUTODEGRADATION OF CDH1 BY CDH1:APC C%REACTOME DATABASE ID RELEASE 75%174084	60	1.69087	0.328343
INSULIN RECEPTOR SIGNALLING CASCADE%REACTOME DATABASE ID RELEASE 75%74751	44	1.69945	0.328409
NEGATIVE REGULATION OF FGFR4 SIGNALING%REACTOME DATABASE ID RELEASE 75%5654733	26	1.68793	0.328696
REGULATION OF RESPONSE TO OXIDATIVE STRESS%GOBP%GO:1902882	56	1.69337	0.328907
INOSITOL LIPID-MEDIATED SIGNALING%GOBP%GO:0048017	69	1.69148	0.328923
TERMINATION OF TRANSLESION DNA SYNTHESIS%REACTOME DATABASE ID RELEASE 75%5656169	31	1.68956	0.329023
MITOCHONDRIAL RESPIRATORY CHAIN COMPLEX ASSEMBLY%GOBP%GO:0033108	64	1.70202	0.329093
NEGATIVE REGULATION OF DNA RECOMBINATION AT TELOMERE%GOBP%GO:0048239	19	1.70285	0.329294
APPENDAGE DEVELOPMENT%GOBP%GO:0048736	65	1.70072	0.329573
REGULATION OF RELEASE OF SEQUESTERED CALCIUM ION INTO CYTOSOL BY SARCOPLASMIC RETICULUM%GOBP%GO:0010880	21	1.69677	0.329598
PID_AR_NONGENOMIC_PATHWAY%MSIGDB_C2%PID_AR_NONGENOMIC_PATHWAY	26	1.69387	0.329756
POSITIVE REGULATION OF TRANSCRIPTION REGULATORY REGION DNA BINDING%GOBP%GO:2000679	18	1.68808	0.329973
PID_LYMPH_ANGIOGENESIS_PATHWAY%MSIGDB_C2%PID_LYMPH_ANGIOGENESIS_PATHWAY	21	1.69526	0.330471
REGULATION OF GENE SILENCING BY RNA%GOBP%GO:0060966	79	1.70297	0.330671
HSF1-DEPENDENT TRANSACTIVATION%REACTOME%R-HSA-3371571.1	23	1.67816	0.33114
PHOSPHATIDYLINOSITOL 3-KINASE SIGNALING%GOBP%GO:0014065	32	1.6939	0.331293
ATRIOVENTRICULAR VALVE DEVELOPMENT%GOBP%GO:0003171	23	1.67538	0.331401
NONGENOTROPIC ANDROGEN SIGNALING%PATHWAY INTERACTION DATABASE NCI-NATURE CURATED DATA%NONGENOTROPIC ANDROGEN SIGNALING	30	1.68422	0.331698
LISSENCEPHALY GENE (LIS1) IN NEURONAL MIGRATION AND DEVELOPMENT%PATHWAY INTERACTION DATABASE NCI-NATURE CURATED DATA%LISSENCEPHALY GENE (LIS1) IN NEURONAL MIGRATION AND DEVELOPMENT	28	1.67556	0.332502
GUANOSINE-CONTAINING COMPOUND METABOLIC PROCESS%GOBP%GO:1901068	25	1.67819	0.332561
PID_WNT_SIGNALING_PATHWAY%MSIGDB_C2%PID_WNT_SIGNALING_PATHWAY	23	1.68266	0.332586
VESICLE CYTOSKELETAL TRAFFICKING%GOBP%GO:0099518	55	1.67299	0.332628
KIDNEY MORPHOGENESIS%GOBP%GO:0060993	37	1.67128	0.332634
ONCOGENE INDUCED SENESCENCE%REACTOME%R-HSA-2559585.6	30	1.67198	0.332888
REGULATION OF ALTERNATIVE MRNA SPLICING, VIA SPLICEOSOME%GOBP%GO:0000381	37	1.6806	0.333008
PURINE RIBONUCLEOTIDE CATABOLIC PROCESS%GOBP%GO:0009154	18	1.68127	0.333416
IL-7%NETPATH%IL-7	22	1.67579	0.333548
DNA DAMAGE RECOGNITION IN GG-NER%REACTOME DATABASE ID RELEASE 75%5696394	36	1.67821	0.333999
INHIBITION OF DNA RECOMBINATION AT TELOMERE%REACTOME%R-HSA-9670095.2	19	1.67299	0.334059
NEGATIVE REGULATION OF MACROAUTOPHAGY%GOBP%GO:0016242	23	1.67871	0.334693
TRANSPORT OF MATURE TRANSCRIPT TO CYTOPLASM%REACTOME%R-HSA-72202.2	60	1.66885	0.335182
ERROR-FREE TRANSLESION SYNTHESIS%GOBP%GO:0070987	20	1.66728	0.336432
INSULIN IGF PATHWAY-PROTEIN KINASE B SIGNALING CASCADE%PANTHER PATHWAY%P00033	22	1.66606	0.336986
REGULATION OF OXIDATIVE STRESS-INDUCED CELL DEATH%GOBP%GO:1903201	43	1.66424	0.338615
SIGNALING BY TYPE 1 INSULIN-LIKE GROWTH FACTOR 1 RECEPTOR (IGF1R)%REACTOME DATABASE ID RELEASE 75%2404192	42	1.65799	0.341894
POSITIVE REGULATION OF CHROMATIN ORGANIZATION%GOBP%GO:1905269	77	1.65846	0.342457
NUCLEOTIDE-BINDING OLIGOMERIZATION DOMAIN CONTAINING SIGNALING PATHWAY%GOBP%GO:0070423	20	1.66057	0.343165
REGULATION OF HYDROGEN PEROXIDE-INDUCED CELL DEATH%GOBP%GO:1903205	15	1.65943	0.343654
REGULATION OF PROTEIN TARGETING%GOBP%GO:1903533	53	1.65857	0.343655
POSITIVE REGULATION OF MRNA METABOLIC PROCESS%GOBP%GO:1903313	62	1.65603	0.343856
REGULATION OF DNA RECOMBINATION AT TELOMERE%GOBP%GO:0072695	19	1.65313	0.344634
NEGATIVE REGULATION OF PROTEIN COMPLEX ASSEMBLY%GOBP%GO:0031333	93	1.65384	0.344756
EMBRYONIC HEART TUBE MORPHOGENESIS%GOBP%GO:0003143	44	1.65406	0.345831
QUINONE METABOLIC PROCESS%GOBP%GO:1901661	30	1.64747	0.346096
RESPONSE TO ATP%GOBP%GO:0033198	17	1.6511	0.346616
COPPER HOMEOSTASIS%WIKIPATHWAYS_20210210%WP3286%HOMO SAPIENS	41	1.64085	0.346718
MULTI-ORGANISM LOCALIZATION%GOBP%GO:1902579	62	1.64943	0.346749
FSH%NETPATH%FSH	28	1.65014	0.346863
SIGNALING BY FGFR4%REACTOME DATABASE ID RELEASE 75%5654743	34	1.64378	0.347002
FORMATION OF THE BETA-CATENIN:TCF TRANSACTIVATING COMPLEX%REACTOME DATABASE ID RELEASE 75%201722	29	1.64134	0.347192
REGULATION OF MESONEPHROS DEVELOPMENT%GOBP%GO:0061217	18	1.64752	0.347379
LISTERIA MONOCYTOGENES ENTRY INTO HOST CELLS%REACTOME%R-HSA-8876384.1	18	1.64824	0.347469
RESPONSE TO ESTRADIOL%GOBP%GO:0032355	34	1.64397	0.347998
BIOCARTA_RACCYCD_PATHWAY%MSIGDB_C2%BIOCARTA_RACCYCD_PATHWAY	22	1.6416	0.348071
SIGNALING BY PTK6%REACTOME%R-HSA-8848021.2	50	1.64521	0.348671
DISRUPTION OF POSTSYNAPTIC SIGNALLING BY CNV%WIKIPATHWAYS_20210210%WP4875%HOMO SAPIENS	23	1.64441	0.348678
LOCOMOTORY BEHAVIOR%GOBP%GO:0007626	38	1.64173	0.349185
PDGF PATHWAY%WIKIPATHWAYS_20210210%WP2526%HOMO SAPIENS	30	1.63586	0.352492
REGULATION OF TRANSFORMING GROWTH FACTOR BETA RECEPTOR SIGNALING PATHWAY%GOBP%GO:0017015	98	1.63665	0.352505
DEGRADATION OF BETA CATENIN%PATHWAY INTERACTION DATABASE NCI-NATURE CURATED DATA%DEGRADATION OF BETA CATENIN	18	1.63216	0.354902
SIGNALING BY NON-RECEPTOR TYROSINE KINASES%REACTOME%R-HSA-9006927.3	50	1.63277	0.355285
PEPTIDYL-ARGININE MODIFICATION%GOBP%GO:0018195	20	1.63329	0.35566
NEPHRON EPITHELIUM MORPHOGENESIS%GOBP%GO:0072088	30	1.62811	0.357876
IRS-RELATED EVENTS TRIGGERED BY IGF1R%REACTOME%R-HSA-2428928.1	41	1.62839	0.358744
ADP SIGNALLING THROUGH P2Y PURINOCEPTOR 1%REACTOME DATABASE ID RELEASE 75%418592	24	1.62841	0.360058
BASE EXCISION REPAIR%REACTOME DATABASE ID RELEASE 75%73884	42	1.62216	0.360401
EMBRYONIC DIGIT MORPHOGENESIS%GOBP%GO:0042733	16	1.62594	0.36053
EMBRYONIC PATTERN SPECIFICATION%GOBP%GO:0009880	33	1.61937	0.361451
ENDOSOMAL SORTING COMPLEX REQUIRED FOR TRANSPORT (ESCRT)%REACTOME DATABASE ID RELEASE 75%917729	28	1.62228	0.361557
FATTY ACID OXIDATION%GOBP%GO:0019395	65	1.61995	0.361735
IGF1R SIGNALING CASCADE%REACTOME DATABASE ID RELEASE 75%2428924	41	1.62065	0.361809
SIGNALING BY FGFR1 IN DISEASE%REACTOME%R-HSA-5655302.2	31	1.61757	0.361975
SPLICING FACTOR NOVA REGULATED SYNAPTIC PROTEINS%WIKIPATHWAYS_20210210%WP4148%HOMO SAPIENS	33	1.61804	0.362451
WNT SIGNALING IN KIDNEY DISEASE%WIKIPATHWAYS_20210210%WP4150%HOMO SAPIENS	30	1.62249	0.362486
SMAD2 SMAD3:SMAD4 HETEROTRIMER REGULATES TRANSCRIPTION%REACTOME DATABASE ID RELEASE 75%2173796	31	1.61563	0.362662
EMBRYONIC CAMERA-TYPE EYE DEVELOPMENT%GOBP%GO:0031076	16	1.62397	0.362676
TGF-BETA RECEPTOR SIGNALING%WIKIPATHWAYS_20210210%WP560%HOMO SAPIENS	46	1.61635	0.362799
MET IN TYPE 1 PAPILLARY RENAL CELL CARCINOMA%WIKIPATHWAYS_20210210%WP4205%HOMO SAPIENS	42	1.61227	0.363234
CENTRAL NERVOUS SYSTEM NEURON AXONOGENESIS%GOBP%GO:0021955	19	1.62267	0.363523
MULTI-ORGANISM TRANSPORT%GOBP%GO:0044766	62	1.61416	0.363919
REGULATION OF SODIUM ION TRANSPORT%GOBP%GO:0002028	67	1.61258	0.36399
FANCONI ANEMIA PATHWAY%PATHWAY INTERACTION DATABASE NCI-NATURE CURATED DATA%FANCONI ANEMIA PATHWAY	40	1.61317	0.364276
NEPHRON MORPHOGENESIS%GOBP%GO:0072028	30	1.60166	0.366677
REGULATION OF AUTOPHAGOSOME ASSEMBLY%GOBP%GO:2000785	29	1.60206	0.3672
POSITIVE REGULATION OF POSTTRANSCRIPTIONAL GENE SILENCING%GOBP%GO:0060148	24	1.60701	0.367243
NEGATIVE REGULATION OF TELOMERE MAINTENANCE VIA TELOMERASE%GOBP%GO:0032211	15	1.60901	0.367579
ENDOPLASMIC RETICULUM UNFOLDED PROTEIN RESPONSE%GOBP%GO:0030968	87	1.60752	0.367635
PROTEIN ALPHA-1,2-DEMANNOSYLATION%GOBP%GO:0036508	21	1.60606	0.367721
GPI ANCHOR METABOLIC PROCESS%GOBP%GO:0006505	28	1.60306	0.367833
GLUTAMATE METABOLIC PROCESS%GOBP%GO:0006536	21	1.60362	0.368047
POSITIVE REGULATION OF CYCLIN-DEPENDENT PROTEIN KINASE ACTIVITY%GOBP%GO:1904031	18	1.6021	0.368387
REGULATION OF MECP2 EXPRESSION AND ACTIVITY%REACTOME%R-HSA-9022692.1	25	1.60476	0.368694
CELLULAR RESPONSE TO HEAT%GOBP%GO:0034605	32	1.60758	0.368822
REGULATION OF PLK1 ACTIVITY AT G2 M TRANSITION%REACTOME%R-HSA-2565942.1	69	1.60387	0.368877
REGULATION OF HSF1-MEDIATED HEAT SHOCK RESPONSE%REACTOME%R-HSA-3371453.1	63	1.59552	0.376397
BIOCARTA_ALK_PATHWAY%MSIGDB_C2%BIOCARTA_ALK_PATHWAY	33	1.59378	0.378211
GAP-FILLING DNA REPAIR SYNTHESIS AND LIGATION IN TC-NER%REACTOME%R-HSA-6782210.1	62	1.59263	0.379014
PID_LIS1_PATHWAY%MSIGDB_C2%PID_LIS1_PATHWAY	21	1.59078	0.381002
ERAD PATHWAY%GOBP%GO:0036503	76	1.57884	0.381209
COREGULATION OF ANDROGEN RECEPTOR ACTIVITY%PATHWAY INTERACTION DATABASE NCI-NATURE CURATED DATA%COREGULATION OF ANDROGEN RECEPTOR ACTIVITY	54	1.58323	0.381881
NCAM SIGNALING FOR NEURITE OUT-GROWTH%REACTOME DATABASE ID RELEASE 75%375165	52	1.57896	0.382152
HEDGEHOG 'ON' STATE%REACTOME DATABASE ID RELEASE 75%5632684	82	1.58358	0.382531
COENZYME CATABOLIC PROCESS%GOBP%GO:0009109	17	1.57916	0.382975
RESOLUTION OF AP SITES VIA THE MULTIPLE-NUCLEOTIDE PATCH REPLACEMENT PATHWAY%REACTOME%R-HSA-110373.2	24	1.57714	0.383057
CELLULAR RESPONSE TO COPPER ION%GOBP%GO:0071280	17	1.58603	0.383169
D-<I>MYO< I>-INOSITOL-5-PHOSPHATE METABOLISM%HUMANCYC%PWY-6367	17	1.58386	0.383223
EMBRYONIC HEART TUBE DEVELOPMENT%GOBP%GO:0035050	49	1.57935	0.383841
CYCLIN D ASSOCIATED EVENTS IN G1%REACTOME DATABASE ID RELEASE 75%69231	45	1.58769	0.383973
POSITIVE REGULATION OF CHROMOSOME SEPARATION%GOBP%GO:1905820	16	1.58618	0.384116
HISTAMINE H1 RECEPTOR MEDIATED SIGNALING PATHWAY%PANTHER PATHWAY%P04385	43	1.5839	0.384377
TRNA PROCESSING%GOBP%GO:0008033	83	1.58039	0.384519
NEGATIVE REGULATION OF NMDA RECEPTOR-MEDIATED NEURONAL TRANSMISSION%REACTOME%R-HSA-9617324.1	20	1.58452	0.384611
POSITIVE REGULATION OF HISTONE ACETYLATION%GOBP%GO:0035066	21	1.57961	0.384628
RESPONSE TO COPPER ION%GOBP%GO:0046688	21	1.58635	0.385057
POSITIVE REGULATION OF PROTEIN TARGETING TO MITOCHONDRION%GOBP%GO:1903955	29	1.58775	0.385128
NEGATIVE REGULATION OF MITOCHONDRION ORGANIZATION%GOBP%GO:0010823	35	1.58044	0.385665
RESPONSE TO GLUCOSE%GOBP%GO:0009749	49	1.57337	0.38854
G1 DNA DAMAGE CHECKPOINT%GOBP%GO:0044783	57	1.57155	0.389466
NEGATIVE REGULATION OF TRANSFORMING GROWTH FACTOR BETA RECEPTOR SIGNALING PATHWAY%GOBP%GO:0030512	65	1.57086	0.389474
SPLICEOSOMAL COMPLEX ASSEMBLY%GOBP%GO:0000245	33	1.5687	0.389722
CARDIAC EPITHELIAL TO MESENCHYMAL TRANSITION%GOBP%GO:0060317	21	1.57005	0.389749
REGULATION OF SMOOTHENED SIGNALING PATHWAY%GOBP%GO:0008589	48	1.5716	0.390608
PROTEIN DEGLYCOSYLATION%GOBP%GO:0006517	27	1.56886	0.390649
REGULATION OF APC C ACTIVATORS BETWEEN G1 S AND EARLY ANAPHASE%REACTOME%R-HSA-176408.3	76	1.56751	0.390673
NEGATIVE REGULATION OF ORGANELLE ASSEMBLY%GOBP%GO:1902116	33	1.56623	0.39184
PID_CERAMIDE_PATHWAY%MSIGDB_C2%PID_CERAMIDE_PATHWAY	33	1.56453	0.392496
BBSOME-MEDIATED CARGO-TARGETING TO CILIUM%REACTOME DATABASE ID RELEASE 75%5620922	21	1.5648	0.39315
PROSTAGLANDIN SYNTHESIS AND REGULATION%WIKIPATHWAYS_20210210%WP98%HOMO SAPIENS	38	1.56138	0.393569
PID_ANGIOPOIETIN_RECEPTOR_PATHWAY%MSIGDB_C2%PID_ANGIOPOIETIN_RECEPTOR_PATHWAY	34	1.5606	0.393881
PROTEIN EXIT FROM ENDOPLASMIC RETICULUM%GOBP%GO:0032527	24	1.56241	0.394058
REGULATION OF STRESS FIBER ASSEMBLY%GOBP%GO:0051492	68	1.56148	0.394563
G1 PHASE%REACTOME DATABASE ID RELEASE 75%69236	45	1.55957	0.394621
ESTABLISHMENT OF MITOTIC SPINDLE ORIENTATION%GOBP%GO:0000132	21	1.56257	0.394882
ACTIVATION OF MAPKK ACTIVITY%GOBP%GO:0000186	31	1.55827	0.395875
VEGFR3 SIGNALING IN LYMPHATIC ENDOTHELIUM%PATHWAY INTERACTION DATABASE NCI-NATURE CURATED DATA%VEGFR3 SIGNALING IN LYMPHATIC ENDOTHELIUM	24	1.55642	0.397943
PID_FANCONI_PATHWAY%MSIGDB_C2%PID_FANCONI_PATHWAY	33	1.55516	0.39909
NEGATIVE REGULATION OF FGFR1 SIGNALING%REACTOME%R-HSA-5654726.2	25	1.55342	0.399804
RECEPTOR-TYPE TYROSINE-PROTEIN PHOSPHATASES%REACTOME%R-HSA-388844.2	15	1.55207	0.400061
NUCLEOTIDE-BINDING DOMAIN, LEUCINE RICH REPEAT CONTAINING RECEPTOR SIGNALING PATHWAY%GOBP%GO:0035872	21	1.55254	0.400306
MORPHOGENESIS OF EMBRYONIC EPITHELIUM%GOBP%GO:0016331	51	1.55371	0.400506
OLIGOSACCHARIDE-LIPID INTERMEDIATE BIOSYNTHETIC PROCESS%GOBP%GO:0006490	17	1.5481	0.406198
REGULATION OF AUTOPHAGY OF MITOCHONDRION%GOBP%GO:1903146	25	1.54464	0.408219
TUBE FORMATION%GOBP%GO:0035148	58	1.54514	0.408462
GLIOGENESIS%GOBP%GO:0042063	96	1.54548	0.408985
ERBB SIGNALING PATHWAY%WIKIPATHWAYS_20210210%WP673%HOMO SAPIENS	71	1.54331	0.409621
HEDGEHOG LIGAND BIOGENESIS%REACTOME%R-HSA-5358346.1	62	1.54565	0.40984
REGULATION OF SPINDLE ASSEMBLY%GOBP%GO:0090169	24	1.53349	0.410338
POSITIVE REGULATION OF ATPASE ACTIVITY%GOBP%GO:0032781	34	1.53392	0.410715
HCMV INFECTION%REACTOME DATABASE ID RELEASE 75%9609646	73	1.53262	0.410724
POSITIVE REGULATION OF DNA REPLICATION%GOBP%GO:0045740	22	1.54164	0.41149
SIGNAL AMPLIFICATION%REACTOME DATABASE ID RELEASE 75%392518	32	1.5392	0.411574
DEFECTIVE B4GALT7 CAUSES EDS, PROGEROID TYPE%REACTOME%R-HSA-3560783.1	17	1.53405	0.411603
REGULATION OF MUSCLE TISSUE DEVELOPMENT%GOBP%GO:1901861	67	1.53524	0.411693
REGULATION OF FIBROBLAST MIGRATION%GOBP%GO:0010762	18	1.5357	0.412025
EPHB FORWARD SIGNALING%PATHWAY INTERACTION DATABASE NCI-NATURE CURATED DATA%EPHB FORWARD SIGNALING	38	1.53958	0.412105
SYNTHESIS OF BILE ACIDS AND BILE SALTS%REACTOME DATABASE ID RELEASE 75%192105	33	1.53063	0.412143
NEGATIVE REGULATION OF FGFR2 SIGNALING%REACTOME%R-HSA-5654727.1	27	1.54009	0.41227
ERBB RECEPTOR SIGNALING NETWORK%PATHWAY INTERACTION DATABASE NCI-NATURE CURATED DATA%ERBB RECEPTOR SIGNALING NETWORK	15	1.53419	0.412479
FGFR1 MUTANT RECEPTOR ACTIVATION%REACTOME%R-HSA-1839124.2	25	1.53098	0.412623
POSTTRANSLATIONAL REGULATION OF ADHERENS JUNCTION STABILITY AND DISSASSEMBLY%PATHWAY INTERACTION DATABASE NCI-NATURE CURATED DATA%POSTTRANSLATIONAL REGULATION OF ADHERENS JUNCTION STABILITY AND DISSASSEMBLY	47	1.54041	0.412835
ACTIVATION OF BAD AND TRANSLOCATION TO MITOCHONDRIA%REACTOME%R-HSA-111447.2	15	1.53584	0.412907
POSITIVE REGULATION OF PROTEIN UBIQUITINATION%GOBP%GO:0031398	84	1.53773	0.412969
REGULATION OF MUSCLE ORGAN DEVELOPMENT%GOBP%GO:0048634	70	1.53617	0.413462
EMBRYONIC EPITHELIAL TUBE FORMATION%GOBP%GO:0001838	45	1.53652	0.414017
BIOCARTA_GSK3_PATHWAY%MSIGDB_C2%BIOCARTA_GSK3_PATHWAY	17	1.52854	0.415173
PYRIMIDINE NUCLEOTIDE METABOLIC PROCESS%GOBP%GO:0006220	29	1.51679	0.416496
SIGNALING BY FGFR IN DISEASE%REACTOME DATABASE ID RELEASE 75%1226099	55	1.52646	0.416716
TRAIL%IOB%TRAIL	40	1.52411	0.416802
NEGATIVE REGULATION OF STEROID BIOSYNTHETIC PROCESS%GOBP%GO:0010894	18	1.49905	0.416984
DENDRITE DEVELOPMENT%GOBP%GO:0016358	62	1.51697	0.417283
HALLMARK_WNT_BETA_CATENIN_SIGNALING%MSIGDB_C2%HALLMARK_WNT_BETA_CATENIN_SIGNALING	32	1.52673	0.417325
ER QUALITY CONTROL COMPARTMENT (ERQC)%REACTOME%R-HSA-901032.5	18	1.49989	0.417455
BIOCARTA_TFF_PATHWAY%MSIGDB_C2%BIOCARTA_TFF_PATHWAY	20	1.52432	0.417503
PID_ERA_GENOMIC_PATHWAY%MSIGDB_C2%PID_ERA_GENOMIC_PATHWAY	49	1.49929	0.417573
REGULATION OF CARDIAC MUSCLE CONTRACTION BY CALCIUM ION SIGNALING%GOBP%GO:0010882	19	1.52513	0.418124
ECM PROTEOGLYCANS%REACTOME DATABASE ID RELEASE 75%3000178	55	1.50002	0.418218
DEFECTIVE B3GALT6 CAUSES EDSP2 AND SEMDJL1%REACTOME%R-HSA-4420332.1	17	1.52448	0.418266
METABOLISM OF COFACTORS%REACTOME DATABASE ID RELEASE 75%8978934	19	1.51699	0.418333
PERIPHERAL NERVOUS SYSTEM DEVELOPMENT%GOBP%GO:0007422	36	1.50035	0.418614
TRANSCRIPTION-COUPLED NUCLEOTIDE EXCISION REPAIR (TC-NER)%REACTOME%R-HSA-6781827.1	75	1.5184	0.418929
CELLULAR RESPONSE TO HEAT STRESS%REACTOME%R-HSA-3371556.1	81	1.51718	0.419045
INTERACTION BETWEEN L1 AND ANKYRINS%REACTOME DATABASE ID RELEASE 75%445095	28	1.52168	0.419278
GTP METABOLIC PROCESS%GOBP%GO:0046039	19	1.52222	0.419328
NEGATIVE REGULATION OF TRANSPORTER ACTIVITY%GOBP%GO:0032410	59	1.50044	0.419443
PID_S1P_S1P2_PATHWAY%MSIGDB_C2%PID_S1P_S1P2_PATHWAY	18	1.51856	0.419698
ACTIN-MEDIATED CELL CONTRACTION%GOBP%GO:0070252	81	1.50086	0.419755
PID_RET_PATHWAY%MSIGDB_C2%PID_RET_PATHWAY	30	1.51727	0.419971
RESPONSE TO MISFOLDED PROTEIN%GOBP%GO:0051788	16	1.52075	0.420018
LNCRNA INVOLVEMENT IN CANONICAL WNT SIGNALING AND COLORECTAL CANCER%WIKIPATHWAYS_20210210%WP4258%HOMO SAPIENS	76	1.50114	0.420254
CENTRAL NERVOUS SYSTEM NEURON DEVELOPMENT%GOBP%GO:0021954	38	1.49668	0.420429
RESPONSE TO MONOSACCHARIDE%GOBP%GO:0034284	52	1.49509	0.420469
PID_PI3K_PLC_TRK_PATHWAY%MSIGDB_C2%PID_PI3K_PLC_TRK_PATHWAY	27	1.49288	0.420577
SENESCENCE-ASSOCIATED SECRETORY PHENOTYPE (SASP)%REACTOME%R-HSA-2559582.2	48	1.51866	0.420591
HYPOTHESIZED PATHWAYS IN PATHOGENESIS OF CARDIOVASCULAR DISEASE%WIKIPATHWAYS_20210210%WP3668%HOMO SAPIENS	22	1.49554	0.42062
TGF-BETA RECEPTOR SIGNALING%PATHWAY INTERACTION DATABASE NCI-NATURE CURATED DATA%TGF-BETA RECEPTOR SIGNALING	48	1.4923	0.420649
BIOCARTA_IGF1R_PATHWAY%MSIGDB_C2%BIOCARTA_IGF1R_PATHWAY	18	1.49384	0.420739
REGULATION OF MYOBLAST DIFFERENTIATION%GOBP%GO:0045661	32	1.50257	0.420753
NEGATIVE REGULATION OF INTRINSIC APOPTOTIC SIGNALING PATHWAY%GOBP%GO:2001243	65	1.51915	0.42077
REGULATION OF POLYSACCHARIDE BIOSYNTHETIC PROCESS%GOBP%GO:0032885	29	1.5196	0.421034
GLUTAMINE FAMILY AMINO ACID METABOLIC PROCESS%GOBP%GO:0009064	47	1.49154	0.421096
RESPONSE TO HEXOSE%GOBP%GO:0009746	52	1.50122	0.421114
NEGATIVE REGULATION OF GLIOGENESIS%GOBP%GO:0014014	17	1.50179	0.421132
REGULATION OF DELAYED RECTIFIER POTASSIUM CHANNEL ACTIVITY%GOBP%GO:1902259	16	1.49579	0.421162
WNT%NETPATH%WNT	89	1.50292	0.421167
RNA POLYMERASE II TRANSCRIPTION TERMINATION%REACTOME DATABASE ID RELEASE 75%73856	47	1.49415	0.421228
REGULATION OF DNA REPAIR%GOBP%GO:0006282	97	1.49305	0.421234
REGULATION OF ACTOMYOSIN STRUCTURE ORGANIZATION%GOBP%GO:0110020	75	1.50624	0.421304
THROMBIN SIGNALLING THROUGH PROTEINASE ACTIVATED RECEPTORS (PARS)%REACTOME%R-HSA-456926.1	31	1.51063	0.421682
NEURAL TUBE DEVELOPMENT%GOBP%GO:0021915	52	1.51002	0.421811
PROTEIN METHYLATION%GOBP%GO:0006479	70	1.50305	0.421956
NEGATIVE REGULATION OF CALCIUM ION TRANSMEMBRANE TRANSPORT%GOBP%GO:1903170	28	1.51091	0.422157
ODONTOGENESIS%GOBP%GO:0042476	46	1.50631	0.422216
BODY MORPHOGENESIS%GOBP%GO:0010171	19	1.4902	0.422589
DNA DAMAGE BYPASS%REACTOME DATABASE ID RELEASE 75%73893	44	1.50503	0.422589
DNA DAMAGE RESPONSE, DETECTION OF DNA DAMAGE%GOBP%GO:0042769	34	1.50327	0.422591
OLIGODENDROCYTE SPECIFICATION AND DIFFERENTIATION, LEADING TO MYELIN COMPONENTS FOR CNS%WIKIPATHWAYS_20210210%WP4304%HOMO SAPIENS	25	1.51122	0.422623
UCH PROTEINASES%REACTOME DATABASE ID RELEASE 75%5689603	81	1.50383	0.422669
HAIR CELL DIFFERENTIATION%GOBP%GO:0035315	18	1.50648	0.42289
POSITIVE REGULATION OF RESPONSE TO DNA DAMAGE STIMULUS%GOBP%GO:2001022	81	1.51166	0.422892
POSITIVE REGULATION OF MORPHOGENESIS OF AN EPITHELIUM%GOBP%GO:1905332	28	1.50751	0.423152
TRANSCRIPTIONAL ACTIVITY OF SMAD2 SMAD3:SMAD4 HETEROTRIMER%REACTOME DATABASE ID RELEASE 75%2173793	42	1.51249	0.423401
MRNA TRANSPORT%GOBP%GO:0051028	88	1.50398	0.423452
PROTEIN TRANSMEMBRANE TRANSPORT%GOBP%GO:0071806	49	1.48916	0.423619
LIPID OXIDATION%GOBP%GO:0034440	69	1.50654	0.423875
MRNA EXPORT FROM NUCLEUS%GOBP%GO:0006406	84	1.5117	0.423877
GPI ANCHOR BIOSYNTHETIC PROCESS%GOBP%GO:0006506	27	1.50762	0.424043
POSITIVE REGULATION OF GLYCOGEN METABOLIC PROCESS%GOBP%GO:0070875	15	1.50791	0.424577
SEGMENTATION%GOBP%GO:0035282	27	1.48297	0.426249
WNT%IOB%WNT	88	1.4831	0.426997
MITOCHONDRIAL TRANSLATION INITIATION%REACTOME%R-HSA-5368286.1	86	1.47952	0.42791
MITOTIC G1/S TRANSITION CHECKPOINT%GOBP%GO:0044819	56	1.4831	0.427967
REGULATION OF RESPONSE TO REACTIVE OXYGEN SPECIES%GOBP%GO:1901031	22	1.48543	0.428491
IRS-MEDIATED SIGNALLING%REACTOME%R-HSA-112399.3	38	1.48072	0.428571
REGULATION OF MORPHOGENESIS OF A BRANCHING STRUCTURE%GOBP%GO:0060688	25	1.47967	0.428608
VIRION ASSEMBLY%GOBP%GO:0019068	36	1.48373	0.428734
IL2 SIGNALING EVENTS MEDIATED BY PI3K%PATHWAY INTERACTION DATABASE NCI-NATURE CURATED DATA%IL2 SIGNALING EVENTS MEDIATED BY PI3K	33	1.48318	0.42881
PID_BETA_CATENIN_DEG_PATHWAY%MSIGDB_C2%PID_BETA_CATENIN_DEG_PATHWAY	15	1.48095	0.429065
PID_SMAD2_3NUCLEAR_PATHWAY%MSIGDB_C2%PID_SMAD2_3NUCLEAR_PATHWAY	65	1.48553	0.429292
PROTEIN ALKYLATION%GOBP%GO:0008213	70	1.48393	0.429364
REGULATION OF OXIDATIVE STRESS-INDUCED INTRINSIC APOPTOTIC SIGNALING PATHWAY%GOBP%GO:1902175	23	1.47973	0.429466
PRADER-WILLI AND ANGELMAN SYNDROME%WIKIPATHWAYS_20210210%WP3998%HOMO SAPIENS	53	1.48398	0.430275
POSITIVE REGULATION OF CELLULAR CARBOHYDRATE METABOLIC PROCESS%GOBP%GO:0010676	34	1.47741	0.430855
DICARBOXYLIC ACID METABOLIC PROCESS%GOBP%GO:0043648	67	1.4763	0.431923
ERBB2 ERBB3 SIGNALING EVENTS%PATHWAY INTERACTION DATABASE NCI-NATURE CURATED DATA%ERBB2 ERBB3 SIGNALING EVENTS	40	1.47505	0.432435
DETERMINATION OF HEART LEFT/RIGHT ASYMMETRY%GOBP%GO:0061371	44	1.46976	0.432565
NEPHRON TUBULE MORPHOGENESIS%GOBP%GO:0072078	27	1.47024	0.432574
COLLAGEN CHAIN TRIMERIZATION%REACTOME DATABASE ID RELEASE 75%8948216	40	1.46918	0.432651
NEGATIVE REGULATION OF CATION CHANNEL ACTIVITY%GOBP%GO:2001258	31	1.47538	0.432764
POSITIVE REGULATION OF STEM CELL DIFFERENTIATION%GOBP%GO:2000738	18	1.46653	0.432998
PID_IL2_PI3K_PATHWAY%MSIGDB_C2%PID_IL2_PI3K_PATHWAY	29	1.46696	0.433072
MITOTIC G1 DNA DAMAGE CHECKPOINT%GOBP%GO:0031571	56	1.47037	0.433251
BONE MORPHOGENESIS%GOBP%GO:0060349	36	1.46698	0.433973
MRNA 3'-END PROCESSING%REACTOME%R-HSA-72187.4	38	1.47044	0.434071
DOLICHOL-LINKED OLIGOSACCHARIDE BIOSYNTHETIC PROCESS%GOBP%GO:0006488	16	1.47199	0.434196
DUAL INCISION IN TC-NER%REACTOME%R-HSA-6782135.2	62	1.46763	0.434601
SPLICEOSOMAL SNRNP ASSEMBLY%GOBP%GO:0000387	33	1.47065	0.43461
RESPIRATORY TUBE DEVELOPMENT%GOBP%GO:0030323	44	1.46712	0.434633
MRNA-CONTAINING RIBONUCLEOPROTEIN COMPLEX EXPORT FROM NUCLEUS%GOBP%GO:0071427	84	1.47224	0.434685
IRE1-MEDIATED UNFOLDED PROTEIN RESPONSE%GOBP%GO:0036498	50	1.47293	0.43535
VIRAL BUDDING%GOBP%GO:0046755	22	1.47229	0.435546
SYNTHESIS OF PC%REACTOME DATABASE ID RELEASE 75%1483191	26	1.47065	0.435567
REGULATION OF ADHERENS JUNCTION ORGANIZATION%GOBP%GO:1903391	57	1.46243	0.4359
SIGNALING PATHWAYS IN GLIOBLASTOMA%WIKIPATHWAYS_20210210%WP2261%HOMO SAPIENS	66	1.46142	0.435955
BIOCARTA_TNFR1_PATHWAY%MSIGDB_C2%BIOCARTA_TNFR1_PATHWAY	23	1.46284	0.436079
5HT4 TYPE RECEPTOR MEDIATED SIGNALING PATHWAY%PANTHER PATHWAY%P04376	31	1.45837	0.436139
REGULATION OF STRIATED MUSCLE TISSUE DEVELOPMENT%GOBP%GO:0016202	66	1.46079	0.43621
APC C:CDC20 MEDIATED DEGRADATION OF CYCLIN B%REACTOME DATABASE ID RELEASE 75%174048	21	1.45681	0.436348
MESENCHYME MORPHOGENESIS%GOBP%GO:0072132	37	1.46318	0.436355
INTRACELLULAR PROTEIN TRANSMEMBRANE TRANSPORT%GOBP%GO:0065002	46	1.46164	0.436479
EGFR TYROSINE KINASE INHIBITOR RESISTANCE%WIKIPATHWAYS_20210210%WP4806%HOMO SAPIENS	70	1.4577	0.43653
SIGNALING EVENTS MEDIATED BY HEPATOCYTE GROWTH FACTOR RECEPTOR (C-MET)%PATHWAY INTERACTION DATABASE NCI-NATURE CURATED DATA%SIGNALING EVENTS MEDIATED BY HEPATOCYTE GROWTH FACTOR RECEPTOR (C-MET)	77	1.4585	0.436832
COLUMNAR/CUBOIDAL EPITHELIAL CELL DEVELOPMENT%GOBP%GO:0002066	18	1.45705	0.436841
POSITIVE REGULATION OF PLASMA MEMBRANE BOUNDED CELL PROJECTION ASSEMBLY%GOBP%GO:0120034	70	1.46328	0.437118
CELLULAR RESPONSE TO REACTIVE OXYGEN SPECIES%GOBP%GO:0034614	78	1.45874	0.437331
PI3K CASCADE%REACTOME%R-HSA-109704.5	35	1.46364	0.437348
WNT/BETA-CATENIN SIGNALING PATHWAY IN LEUKEMIA%WIKIPATHWAYS_20210210%WP3658%HOMO SAPIENS	21	1.45905	0.437671
REGULATION OF MESENCHYMAL CELL PROLIFERATION%GOBP%GO:0010464	15	1.4593	0.438086
HEART LOOPING%GOBP%GO:0001947	40	1.45475	0.439419
GENITALIA DEVELOPMENT%GOBP%GO:0048806	18	1.45381	0.440274
RESPONSE TO STEROID HORMONE%GOBP%GO:0048545	95	1.45288	0.44111
PURINE NUCLEOSIDE METABOLIC PROCESS%GOBP%GO:0042278	39	1.44326	0.441272
NEGATIVE REGULATION OF RAS PROTEIN SIGNAL TRANSDUCTION%GOBP%GO:0046580	31	1.45231	0.441358
REGULATION OF BETA-CELL DEVELOPMENT%REACTOME%R-HSA-186712.2	38	1.44222	0.441404
DNA BIOSYNTHETIC PROCESS%GOBP%GO:0071897	69	1.44099	0.441772
SCF(SKP2)-MEDIATED DEGRADATION OF P27 P21%REACTOME DATABASE ID RELEASE 75%187577	58	1.44247	0.441794
CIRCADIAN CLOCK%REACTOME DATABASE ID RELEASE 75%400253	62	1.44718	0.44188
DISASSEMBLY OF THE DESTRUCTION COMPLEX AND RECRUITMENT OF AXIN TO THE MEMBRANE%REACTOME%R-HSA-4641262.3	29	1.44144	0.44196
REGULATION OF RUNX3 EXPRESSION AND ACTIVITY%REACTOME%R-HSA-8941858.1	53	1.451	0.442035
RHYTHMIC PROCESS%GOBP%GO:0048511	100	1.44331	0.442039
E3 UBIQUITIN LIGASES UBIQUITINATE TARGET PROTEINS%REACTOME%R-HSA-8866654.3	41	1.44853	0.4421
GAB1 SIGNALOSOME%REACTOME DATABASE ID RELEASE 75%180292	16	1.4514	0.442164
CELLULAR AMINO ACID BIOSYNTHETIC PROCESS%GOBP%GO:0008652	57	1.44511	0.442303
RHO GTPASES ACTIVATE PAKS%REACTOME DATABASE ID RELEASE 75%5627123	18	1.44727	0.442649
REGULATION OF HISTONE MODIFICATION%GOBP%GO:0031056	94	1.44344	0.442686
MICRORNAS IN CARDIOMYOCYTE HYPERTROPHY%WIKIPATHWAYS_20210210%WP1544%HOMO SAPIENS	69	1.4463	0.442695
HCMV EARLY EVENTS%REACTOME DATABASE ID RELEASE 75%9609690	52	1.44765	0.442839
DISEASES OF MITOTIC CELL CYCLE%REACTOME%R-HSA-9675126.2	35	1.44857	0.442904
POSITIVE REGULATION OF CELL MIGRATION INVOLVED IN SPROUTING ANGIOGENESIS%GOBP%GO:0090050	16	1.44995	0.442982
APC-CDC20 MEDIATED DEGRADATION OF NEK2A%REACTOME%R-HSA-179409.3	24	1.44371	0.443049
LATE ENDOSOME TO VACUOLE TRANSPORT%GOBP%GO:0045324	21	1.44515	0.443107
PLASMA MEMBRANE ESTROGEN RECEPTOR SIGNALING%PATHWAY INTERACTION DATABASE NCI-NATURE CURATED DATA%PLASMA MEMBRANE ESTROGEN RECEPTOR SIGNALING	40	1.44557	0.443195
CARDIAC CONDUCTION SYSTEM DEVELOPMENT%GOBP%GO:0003161	33	1.44865	0.443649
RUNX2 REGULATES OSTEOBLAST DIFFERENTIATION%REACTOME DATABASE ID RELEASE 75%8940973	21	1.44382	0.443753
REGULATION OF MITOCHONDRIAL MEMBRANE POTENTIAL%GOBP%GO:0051881	41	1.43845	0.443861
BIOCARTA_TPO_PATHWAY%MSIGDB_C2%BIOCARTA_TPO_PATHWAY	19	1.44897	0.444004
MITOCHONDRIAL TRANSLATION TERMINATION%REACTOME%R-HSA-5419276.1	86	1.43859	0.444466
RAS PROCESSING%REACTOME%R-HSA-9648002.2	15	1.43872	0.445096
EXERCISE-INDUCED CIRCADIAN REGULATION%WIKIPATHWAYS_20210210%WP410%HOMO SAPIENS	30	1.43245	0.446372
TRANSCRIPTION-COUPLED NUCLEOTIDE-EXCISION REPAIR%GOBP%GO:0006283	71	1.43193	0.44648
CAMKK2 PATHWAY%WIKIPATHWAYS_20210210%WP4874%HOMO SAPIENS	25	1.43277	0.446637
BIOCARTA_P38MAPK_PATHWAY%MSIGDB_C2%BIOCARTA_P38MAPK_PATHWAY	28	1.43641	0.446687
LATE ENDOSOMAL MICROAUTOPHAGY%REACTOME%R-HSA-9615710.3	28	1.43281	0.447428
NEGATIVE REGULATION OF ION TRANSMEMBRANE TRANSPORT%GOBP%GO:0034766	68	1.43303	0.447867
GDNF%IOB%GDNF	25	1.43342	0.44799
REGULATION OF CELLULAR RESPONSE TO HEAT%GOBP%GO:1900034	73	1.43061	0.448013
PROTEIN PALMITOYLATION%GOBP%GO:0018345	27	1.4347	0.448178
PKMTS METHYLATE HISTONE LYSINES%REACTOME%R-HSA-3214841.3	31	1.43418	0.448279
NUCLEOTIDE-EXCISION REPAIR, DNA GAP FILLING%GOBP%GO:0006297	24	1.43361	0.448476
PEPTIDYL-L-CYSTEINE S-PALMITOYLATION%GOBP%GO:0018230	21	1.43474	0.448968
EPITHELIAL TO MESENCHYMAL TRANSITION%GOBP%GO:0001837	60	1.42942	0.449291
ATRIAL SEPTUM DEVELOPMENT%GOBP%GO:0003283	16	1.42471	0.449723
CENTRAL NERVOUS SYSTEM NEURON DIFFERENTIATION%GOBP%GO:0021953	76	1.42815	0.450037
EPITHELIAL TUBE FORMATION%GOBP%GO:0072175	50	1.42842	0.450399
PEROXISOMAL PROTEIN IMPORT%REACTOME%R-HSA-9033241.3	58	1.42473	0.450537
NOTCH4 INTRACELLULAR DOMAIN REGULATES TRANSCRIPTION%REACTOME%R-HSA-9013695.1	19	1.42501	0.450863
PID_INTEGRIN_A4B1_PATHWAY%MSIGDB_C2%PID_INTEGRIN_A4B1_PATHWAY	24	1.4235	0.451197
REGULATION OF MICROTUBULE POLYMERIZATION OR DEPOLYMERIZATION%GOBP%GO:0031110	65	1.42553	0.451554
HIPPOCAMPUS DEVELOPMENT%GOBP%GO:0021766	20	1.42507	0.451586
POSITIVE REGULATION OF OSSIFICATION%GOBP%GO:0045778	57	1.42564	0.45217
RESPONSE TO ALCOHOL%GOBP%GO:0097305	78	1.42575	0.452829
PI-3K CASCADE:FGFR4%REACTOME DATABASE ID RELEASE 75%5654720	16	1.42593	0.453334
ID%NETPATH%ID	34	1.42033	0.456401
PID_ECADHERIN_NASCENT_AJ_PATHWAY%MSIGDB_C2%PID_ECADHERIN_NASCENT_AJ_PATHWAY	26	1.41806	0.456404
RESPIRATORY ELECTRON TRANSPORT%REACTOME%R-HSA-611105.3	79	1.41836	0.456644
HEART VALVE MORPHOGENESIS%GOBP%GO:0003179	49	1.41878	0.456682
METABOLISM OF AMINE-DERIVED HORMONES%REACTOME%R-HSA-209776.2	17	1.41918	0.456766
INWARDLY RECTIFYING K+ CHANNELS%REACTOME DATABASE ID RELEASE 75%1296065	35	1.4193	0.457406
CIRCADIAN RHYTHM%GOBP%GO:0007623	82	1.41683	0.457858
SYNDECAN INTERACTIONS%REACTOME DATABASE ID RELEASE 75%3000170	19	1.41589	0.458702
BETA-CATENIN PHOSPHORYLATION CASCADE%REACTOME DATABASE ID RELEASE 75%196299	15	1.41527	0.459053
REGULATION OF HEART MORPHOGENESIS%GOBP%GO:2000826	30	1.41454	0.459634
S1P2 PATHWAY%PATHWAY INTERACTION DATABASE NCI-NATURE CURATED DATA%S1P2 PATHWAY	23	1.41349	0.460027
PID_TGFBR_PATHWAY%MSIGDB_C2%PID_TGFBR_PATHWAY	34	1.41371	0.460388
NEGATIVE REGULATION OF RESPONSE TO OXIDATIVE STRESS%GOBP%GO:1902883	34	1.4128	0.460511
AMINOGLYCAN BIOSYNTHETIC PROCESS%GOBP%GO:0006023	96	1.41014	0.463174
IMPORT INTO NUCLEUS%GOBP%GO:0051170	88	1.41048	0.463401
REGULATION OF CHOLESTEROL METABOLIC PROCESS%GOBP%GO:0090181	27	1.41071	0.463763
ACUTE-PHASE RESPONSE%GOBP%GO:0006953	15	1.40814	0.465282
OSTEOBLAST DIFFERENTIATION%WIKIPATHWAYS_20210210%WP4787%HOMO SAPIENS	98	1.40849	0.465435
EPO RECEPTOR SIGNALING%WIKIPATHWAYS_20210210%WP581%HOMO SAPIENS	19	1.40642	0.466078
ELECTRON TRANSPORT CHAIN (OXPHOS SYSTEM IN MITOCHONDRIA)%WIKIPATHWAYS_20210210%WP111%HOMO SAPIENS	61	1.40697	0.466685
REGULATION OF BRANCHING INVOLVED IN URETERIC BUD MORPHOGENESIS%GOBP%GO:0090189	15	1.40653	0.4667
NEGATIVE REGULATION OF EPIDERMAL GROWTH FACTOR RECEPTOR SIGNALING PATHWAY%GOBP%GO:0042059	42	1.40453	0.468253
CORTOCOTROPIN RELEASING FACTOR RECEPTOR SIGNALING PATHWAY%PANTHER PATHWAY%P04380	30	1.40486	0.4684
RET SIGNALING%REACTOME%R-HSA-8853659.4	39	1.40354	0.468486
WNT SIGNALING NETWORK%PATHWAY INTERACTION DATABASE NCI-NATURE CURATED DATA%WNT SIGNALING NETWORK	27	1.40386	0.468717
REGULATION OF POSTSYNAPTIC MEMBRANE POTENTIAL%GOBP%GO:0060078	30	1.40163	0.47057
PROTEIN INSERTION INTO ER MEMBRANE%GOBP%GO:0045048	19	1.40109	0.470769
NEGATIVE REGULATION OF OXIDATIVE STRESS-INDUCED CELL DEATH%GOBP%GO:1903202	32	1.40192	0.47083
CELLULAR RESPONSE TO ALCOHOL%GOBP%GO:0097306	45	1.39978	0.472472
REGULATION OF EXTENT OF CELL GROWTH%GOBP%GO:0061387	59	1.39835	0.474484
NCRNAS INVOLVED IN WNT SIGNALING IN HEPATOCELLULAR CARCINOMA%WIKIPATHWAYS_20210210%WP4336%HOMO SAPIENS	71	1.39714	0.475251
ACTION POTENTIAL%GOBP%GO:0001508	74	1.39	0.475999
PEPTIDYL-S-DIACYLGLYCEROL-L-CYSTEINE BIOSYNTHETIC PROCESS FROM PEPTIDYL-CYSTEINE%GOBP%GO:0018231	21	1.39718	0.476006
TRANSPORT OF THE SLBP INDEPENDENT MATURE MRNA%REACTOME%R-HSA-159227.2	29	1.39575	0.476288
POSITIVE REGULATION OF MYOBLAST DIFFERENTIATION%GOBP%GO:0045663	16	1.3953	0.47634
ONCOSTATIN M SIGNALING PATHWAY%WIKIPATHWAYS_20210210%WP2374%HOMO SAPIENS	54	1.39487	0.476389
RESOLUTION OF ABASIC SITES (AP SITES)%REACTOME%R-HSA-73933.2	35	1.39007	0.476692
COTRANSLATIONAL PROTEIN TARGETING TO MEMBRANE%GOBP%GO:0006613	90	1.39083	0.476732
CELL-SUBSTRATE JUNCTION ASSEMBLY%GOBP%GO:0007044	32	1.3942	0.476879
ALPHA4 BETA1 INTEGRIN SIGNALING EVENTS%PATHWAY INTERACTION DATABASE NCI-NATURE CURATED DATA%ALPHA4 BETA1 INTEGRIN SIGNALING EVENTS	31	1.39587	0.476903
BLADDER CANCER%WIKIPATHWAYS_20210210%WP2828%HOMO SAPIENS	32	1.38767	0.477204
GLYCEROPHOSPHOLIPID BIOSYNTHETIC PATHWAY%WIKIPATHWAYS_20210210%WP2533%HOMO SAPIENS	21	1.39019	0.477258
GLOBAL GENOME NUCLEOTIDE EXCISION REPAIR (GG-NER)%REACTOME DATABASE ID RELEASE 75%5696399	81	1.39254	0.477479
COPI-MEDIATED ANTEROGRADE TRANSPORT%REACTOME%R-HSA-6807878.1	82	1.39128	0.477521
MITOCHONDRIAL TRANSLATIONAL TERMINATION%GOBP%GO:0070126	87	1.39086	0.477526
PHOSPHATIDYLCHOLINE BIOSYNTHETIC PROCESS%GOBP%GO:0006656	30	1.39212	0.477565
NEGATIVE REGULATION OF CELLULAR RESPONSE TO OXIDATIVE STRESS%GOBP%GO:1900408	32	1.3917	0.477568
BIOCARTA_CERAMIDE_PATHWAY%MSIGDB_C2%BIOCARTA_CERAMIDE_PATHWAY	19	1.38767	0.478005
ALPHA-AMINO ACID BIOSYNTHETIC PROCESS%GOBP%GO:1901607	53	1.37794	0.478202
SMOOTH MUSCLE CELL DIFFERENTIATION%GOBP%GO:0051145	17	1.39257	0.47825
PROTEIN UBIQUITINATION%REACTOME DATABASE ID RELEASE 75%8852135	58	1.37805	0.478751
TRANSCRIPTIONAL REGULATION BY VENTX%REACTOME DATABASE ID RELEASE 75%8853884	34	1.38167	0.478782
DIGESTIVE TRACT MORPHOGENESIS%GOBP%GO:0048546	20	1.38611	0.4788
FLK2 FLT3%IOB%FLK2 FLT3	18	1.38767	0.47881
REGULATION OF CELLULAR RESPONSE TO DRUG%GOBP%GO:2001038	16	1.39267	0.478891
RETROGRADE PROTEIN TRANSPORT, ER TO CYTOSOL%GOBP%GO:0030970	15	1.38118	0.478909
PHOSPHATIDYLETHANOLAMINE METABOLIC PROCESS%GOBP%GO:0046337	24	1.37718	0.478932
STEM CELL DIFFERENTIATION%GOBP%GO:0048863	100	1.37918	0.478946
NEPHRIN NEPH1 SIGNALING IN THE KIDNEY PODOCYTE%PATHWAY INTERACTION DATABASE NCI-NATURE CURATED DATA%NEPHRIN NEPH1 SIGNALING IN THE KIDNEY PODOCYTE	27	1.38039	0.478953
CELL-SUBSTRATE ADHERENS JUNCTION ASSEMBLY%GOBP%GO:0007045	20	1.388	0.478991
PRIMARY NEURAL TUBE FORMATION%GOBP%GO:0014020	37	1.37949	0.479115
REGULATION OF TORC1 SIGNALING%GOBP%GO:1903432	25	1.37583	0.479143
DOWNSTREAM SIGNALING OF ACTIVATED FGFR3%REACTOME DATABASE ID RELEASE 75%5654708	17	1.37864	0.479211
REGULATION OF CARDIAC MUSCLE CONTRACTION BY REGULATION OF THE RELEASE OF SEQUESTERED CALCIUM ION%GOBP%GO:0010881	15	1.3782	0.479274
UBIQUITIN-DEPENDENT ERAD PATHWAY%GOBP%GO:0030433	65	1.37617	0.479274
CDK-MEDIATED PHOSPHORYLATION AND REMOVAL OF CDC6%REACTOME%R-HSA-69017.2	69	1.38175	0.479447
REGULATION OF BMP SIGNALING PATHWAY%GOBP%GO:0030510	71	1.38619	0.479467
REGULATION OF RHODOPSIN MEDIATED SIGNALING PATHWAY%GOBP%GO:0022400	22	1.37646	0.479528
GLIAL CELL DIFFERENTIATION%GOBP%GO:0010001	76	1.37963	0.479625
ESTABLISHMENT OF SYNAPTIC VESICLE LOCALIZATION%GOBP%GO:0097480	65	1.38041	0.479728
RUNX1 REGULATES GENES INVOLVED IN MEGAKARYOCYTE DIFFERENTIATION AND PLATELET FUNCTION%REACTOME DATABASE ID RELEASE 75%8936459	28	1.37154	0.479783
CANONICAL WNT SIGNALING PATHWAY%GOBP%GO:0060070	65	1.37224	0.479941
SMOOTHENED SIGNALING PATHWAY%GOBP%GO:0007224	31	1.37496	0.480025
COPI-DEPENDENT GOLGI-TO-ER RETROGRADE TRAFFIC%REACTOME%R-HSA-6811434.1	80	1.37057	0.480223
ACTIN POLYMERIZATION OR DEPOLYMERIZATION%GOBP%GO:0008154	44	1.38175	0.480249
ENDOCARDIAL CUSHION FORMATION%GOBP%GO:0003272	20	1.37168	0.480266
POLYOL METABOLIC PROCESS%GOBP%GO:0019751	88	1.3676	0.480506
ABERRANT REGULATION OF MITOTIC CELL CYCLE DUE TO RB1 DEFECTS%REACTOME%R-HSA-9687139.2	34	1.37225	0.480675
PID_MET_PATHWAY%MSIGDB_C2%PID_MET_PATHWAY	57	1.38194	0.480699
CELLULAR KETONE METABOLIC PROCESS%GOBP%GO:0042180	55	1.37071	0.480704
LEPTIN SIGNALING PATHWAY%WIKIPATHWAYS_20210210%WP2034%HOMO SAPIENS	66	1.38233	0.480744
REGULATION OF INTRACELLULAR STEROID HORMONE RECEPTOR SIGNALING PATHWAY%GOBP%GO:0033143	60	1.37335	0.480837
NEURAL TUBE FORMATION%GOBP%GO:0001841	39	1.37366	0.480982
PID_SYNDECAN_2_PATHWAY%MSIGDB_C2%PID_SYNDECAN_2_PATHWAY	22	1.36771	0.481057
HISTAMINE H2 RECEPTOR MEDIATED SIGNALING PATHWAY%PANTHER PATHWAY%P04386	24	1.38256	0.481089
ASYMMETRIC LOCALIZATION OF PCP PROTEINS%REACTOME DATABASE ID RELEASE 75%4608870	62	1.38453	0.481156
POSITIVE REGULATION OF GENE EXPRESSION, EPIGENETIC%GOBP%GO:0045815	47	1.37233	0.481303
NGF%IOB%NGF	16	1.37377	0.48157
REGULATION OF CALCINEURIN-MEDIATED SIGNALING%GOBP%GO:0106056	25	1.38271	0.481623
IL6%NETPATH%IL6	65	1.37255	0.481627
NEGATIVE REGULATION OF I-KAPPAB KINASE/NF-KAPPAB SIGNALING%GOBP%GO:0043124	36	1.36779	0.481664
DNA MISMATCH REPAIR%WIKIPATHWAYS_20210210%WP531%HOMO SAPIENS	16	1.36801	0.482002
ERROR-PRONE TRANSLESION SYNTHESIS%GOBP%GO:0042276	20	1.38367	0.482065
LEPTIN%IOB%LEPTIN	40	1.36838	0.482092
HISTONE MODIFICATIONS%WIKIPATHWAYS_20210210%WP2369%HOMO SAPIENS	26	1.38324	0.482133
CONNECTIVE TISSUE DEVELOPMENT%GOBP%GO:0061448	80	1.38281	0.482208
POSITIVE REGULATION OF ESTABLISHMENT OF PROTEIN LOCALIZATION TO MITOCHONDRION%GOBP%GO:1903749	55	1.36873	0.482216
NO/CGMP/PKG MEDIATED NEUROPROTECTION%WIKIPATHWAYS_20210210%WP4008%HOMO SAPIENS	31	1.36896	0.482551
TYPE I COLLAGEN SYNTHESIS IN THE CONTEXT OF OSTEOGENESIS IMPERFECTA%WIKIPATHWAYS_20210210%WP4786%HOMO SAPIENS	24	1.36552	0.483025
NEGATIVE REGULATION OF MAPK PATHWAY%REACTOME DATABASE ID RELEASE 75%5675221	40	1.36578	0.483219
REGULATION OF RESPONSE TO EXTRACELLULAR STIMULUS%GOBP%GO:0032104	17	1.36482	0.483632
BASE-EXCISION REPAIR, AP SITE FORMATION%REACTOME%R-HSA-73929.2	15	1.36434	0.483792
PATHWAYS AFFECTED IN ADENOID CYSTIC CARCINOMA%WIKIPATHWAYS_20210210%WP3651%HOMO SAPIENS	41	1.35962	0.48403
POSITIVE REGULATION OF MUSCLE CELL DIFFERENTIATION%GOBP%GO:0051149	57	1.36339	0.48408
ER-NUCLEUS SIGNALING PATHWAY%GOBP%GO:0006984	28	1.36374	0.484144
TRANSCRIPTION REGULATION BY BZIP TRANSCRIPTION FACTOR%PANTHER PATHWAY%P00055	48	1.36103	0.484241
PROTEIN K63-LINKED UBIQUITINATION%GOBP%GO:0070534	43	1.35983	0.484407
PYRIMIDINE NUCLEOTIDE CATABOLIC PROCESS%GOBP%GO:0006244	15	1.36015	0.484527
POSITIVE REGULATION OF PROTEIN BINDING%GOBP%GO:0032092	58	1.35669	0.484536
EMBRYONIC DIGESTIVE TRACT DEVELOPMENT%GOBP%GO:0048566	19	1.36277	0.484566
REGULATION OF NUCLEAR SMAD2 3 SIGNALING%PATHWAY INTERACTION DATABASE NCI-NATURE CURATED DATA%REGULATION OF NUCLEAR SMAD2 3 SIGNALING	76	1.36126	0.484635
REGULATION OF POLYSACCHARIDE METABOLIC PROCESS%GOBP%GO:0032881	32	1.36233	0.48467
HATS ACETYLATE HISTONES%REACTOME DATABASE ID RELEASE 75%3214847	57	1.36154	0.484758
SIGNALING EVENTS MEDIATED BY THE HEDGEHOG FAMILY%PATHWAY INTERACTION DATABASE NCI-NATURE CURATED DATA%SIGNALING EVENTS MEDIATED BY THE HEDGEHOG FAMILY	21	1.35845	0.484854
TELOMERE MAINTENANCE VIA SEMI-CONSERVATIVE REPLICATION%GOBP%GO:0032201	31	1.36029	0.485019
OXIDATIVE DEMETHYLATION%GOBP%GO:0070989	19	1.35671	0.485232
PID_SHP2_PATHWAY%MSIGDB_C2%PID_SHP2_PATHWAY	45	1.36168	0.485247
ESTABLISHMENT OF SPINDLE ORIENTATION%GOBP%GO:0051294	27	1.35856	0.485354
FANCONI ANEMIA PATHWAY%REACTOME%R-HSA-6783310.2	28	1.35703	0.485416
POLYSACCHARIDE BIOSYNTHETIC PROCESS%GOBP%GO:0000271	36	1.35706	0.486083
MIRNA REGULATION OF PROSTATE CANCER SIGNALING PATHWAYS%WIKIPATHWAYS_20210210%WP3981%HOMO SAPIENS	26	1.35743	0.486098
POSITIVE REGULATION OF HISTONE METHYLATION%GOBP%GO:0031062	25	1.35525	0.486663
CARDIAC HYPERTROPHIC RESPONSE%WIKIPATHWAYS_20210210%WP2795%HOMO SAPIENS	45	1.35396	0.488481
MECHANOREGULATION AND PATHOLOGY OF YAP/TAZ VIA HIPPO AND NON-HIPPO MECHANISMS%WIKIPATHWAYS_20210210%WP4534%HOMO SAPIENS	31	1.35346	0.488646
SYNAPTIC VESICLE LOCALIZATION%GOBP%GO:0097479	65	1.35155	0.489359
REGULATION OF RESPONSE TO NUTRIENT LEVELS%GOBP%GO:0032107	17	1.35267	0.489431
CELLULAR POLYSACCHARIDE BIOSYNTHETIC PROCESS%GOBP%GO:0033692	36	1.35227	0.489447
SERINE FAMILY AMINO ACID BIOSYNTHETIC PROCESS%GOBP%GO:0009070	16	1.35188	0.489463
REGULATION OF ACTIN FILAMENT BUNDLE ASSEMBLY%GOBP%GO:0032231	77	1.35057	0.489745
NEGATIVE REGULATION OF THE PI3K AKT NETWORK%REACTOME DATABASE ID RELEASE 75%199418	97	1.35017	0.489812
BIOCARTA_IL6_PATHWAY%MSIGDB_C2%BIOCARTA_IL6_PATHWAY	18	1.35071	0.490201
POSTSYNAPSE ORGANIZATION%GOBP%GO:0099173	45	1.34857	0.490802
TRANSCRIPTIONAL REGULATION BY SMALL RNAS%REACTOME%R-HSA-5578749.3	40	1.34872	0.491244
MYOGENESIS%REACTOME%R-HSA-525793.2	28	1.34747	0.491533
RENAL TUBULE MORPHOGENESIS%GOBP%GO:0061333	30	1.34771	0.491783
ION TRANSPORT BY P-TYPE ATPASES%REACTOME%R-HSA-936837.3	51	1.34881	0.491793
HCMV LATE EVENTS%REACTOME%R-HSA-9610379.2	48	1.34625	0.49309
PID_AJDISS_2PATHWAY%MSIGDB_C2%PID_AJDISS_2PATHWAY	37	1.33729	0.493973
REGULATION OF PRODUCTION OF SMALL RNA INVOLVED IN GENE SILENCING BY RNA%GOBP%GO:0070920	20	1.34352	0.493979
MET PROMOTES CELL MOTILITY%REACTOME%R-HSA-8875878.1	28	1.34234	0.494114
ENDOPLASMIC RETICULUM ORGANIZATION%GOBP%GO:0007029	63	1.34261	0.494313
PROTEIN QUALITY CONTROL FOR MISFOLDED OR INCOMPLETELY SYNTHESIZED PROTEINS%GOBP%GO:0006515	20	1.34077	0.494351
PID_LYSOPHOSPHOLIPID_PATHWAY%MSIGDB_C2%PID_LYSOPHOSPHOLIPID_PATHWAY	46	1.34107	0.494475
RESPONSE TO ETHANOL%GOBP%GO:0045471	18	1.34142	0.494508
SKELETAL MUSCLE ORGAN DEVELOPMENT%GOBP%GO:0060538	42	1.3444	0.494565
PROSTACYCLIN SIGNALLING THROUGH PROSTACYCLIN RECEPTOR%REACTOME DATABASE ID RELEASE 75%392851	19	1.33734	0.494573
ENDOCHONDRAL OSSIFICATION%WIKIPATHWAYS_20210210%WP474%HOMO SAPIENS	51	1.33992	0.494583
REGULATION OF PTEN GENE TRANSCRIPTION%REACTOME%R-HSA-8943724.1	49	1.34396	0.494624
STEROID HORMONE MEDIATED SIGNALING PATHWAY%GOBP%GO:0043401	44	1.33653	0.494633
SPHINGOSINE 1-PHOSPHATE (S1P) PATHWAY%PATHWAY INTERACTION DATABASE NCI-NATURE CURATED DATA%SPHINGOSINE 1-PHOSPHATE (S1P) PATHWAY	21	1.34355	0.494666
MEIOTIC RECOMBINATION%REACTOME%R-HSA-912446.2	24	1.33948	0.494763
NEGATIVE REGULATION OF ACTIN FILAMENT DEPOLYMERIZATION%GOBP%GO:0030835	22	1.3446	0.494922
SYNAPTIC VESICLE TRANSPORT%GOBP%GO:0048489	65	1.34263	0.495015
FOCAL ADHESION ASSEMBLY%GOBP%GO:0048041	20	1.34153	0.495032
MORPHOGENESIS OF A BRANCHING STRUCTURE%GOBP%GO:0001763	56	1.33741	0.495123
DOWNREGULATION OF SMAD2 3:SMAD4 TRANSCRIPTIONAL ACTIVITY%REACTOME%R-HSA-2173795.1	22	1.33993	0.495302
HEDGEHOG SIGNALING EVENTS MEDIATED BY GLI PROTEINS%PATHWAY INTERACTION DATABASE NCI-NATURE CURATED DATA%HEDGEHOG SIGNALING EVENTS MEDIATED BY GLI PROTEINS	47	1.34476	0.49537
INHIBITION OF EXOSOME BIOGENESIS AND SECRETION BY MANUMYCIN A IN CRPC CELLS%WIKIPATHWAYS_20210210%WP4301%HOMO SAPIENS	15	1.33756	0.495532
REGULATION OF ATPASE ACTIVITY%GOBP%GO:0043462	49	1.3356	0.495713
TRANSCRIPTION OF E2F TARGETS UNDER NEGATIVE CONTROL BY P107 (RBL1) AND P130 (RBL2) IN COMPLEX WITH HDAC1%REACTOME%R-HSA-1362300.2	15	1.3376	0.496179
TELOMERE MAINTENANCE%REACTOME DATABASE ID RELEASE 75%157579	57	1.33458	0.496313
RESPONSE TO EPIDERMAL GROWTH FACTOR%GOBP%GO:0070849	26	1.33774	0.496621
PID_SYNDECAN_4_PATHWAY%MSIGDB_C2%PID_SYNDECAN_4_PATHWAY	23	1.33805	0.496722
REGULATION OF RYANODINE-SENSITIVE CALCIUM-RELEASE CHANNEL ACTIVITY%GOBP%GO:0060314	22	1.33461	0.496932
IL9%NETPATH%IL9	17	1.33318	0.497563
LEPTIN%NETPATH%LEPTIN	81	1.33327	0.498066
PCNA-DEPENDENT LONG PATCH BASE EXCISION REPAIR%REACTOME DATABASE ID RELEASE 75%5651801	21	1.33234	0.498605
CHONDROITIN SULFATE DERMATAN SULFATE METABOLISM%REACTOME DATABASE ID RELEASE 75%1793185	44	1.32684	0.503001
REGULATION OF GLYCOGEN BIOSYNTHETIC PROCESS%GOBP%GO:0005979	23	1.32694	0.503506
REGULATION OF MICROTUBULE POLYMERIZATION%GOBP%GO:0031113	41	1.32867	0.503627
REGULATION OF AXON EXTENSION%GOBP%GO:0030516	56	1.32821	0.503819
PROTEIN DEACETYLATION%GOBP%GO:0006476	44	1.32926	0.503958
LOSS OF NLP FROM MITOTIC CENTROSOMES%REACTOME%R-HSA-380259.1	54	1.32695	0.504186
POSTREPLICATION REPAIR%GOBP%GO:0006301	46	1.32873	0.504237
ESTABLISHMENT OF PIGMENT GRANULE LOCALIZATION%GOBP%GO:0051905	15	1.32407	0.504286
CDC20:PHOSPHO-APC C MEDIATED DEGRADATION OF CYCLIN A%REACTOME%R-HSA-174184.2	68	1.32755	0.504394
POSITIVE REGULATION OF PHOSPHOLIPASE ACTIVITY%GOBP%GO:0010518	55	1.32542	0.504509
ENDOPLASMIC RETICULUM TO CYTOSOL TRANSPORT%GOBP%GO:1903513	15	1.3257	0.504656
PIGMENT GRANULE TRANSPORT%GOBP%GO:0051904	15	1.32703	0.504736
LOSS OF PROTEINS REQUIRED FOR INTERPHASE MICROTUBULE ORGANIZATION FROM THE CENTROSOME%REACTOME%R-HSA-380284.1	54	1.32411	0.504917
CELL DEATH IN RESPONSE TO OXIDATIVE STRESS%GOBP%GO:0036473	16	1.32438	0.505076
SIGNALING BY NTRK2 (TRKB)%REACTOME DATABASE ID RELEASE 75%9006115	21	1.32462	0.505325
WNT SIGNALING PATHWAY, CALCIUM MODULATING PATHWAY%GOBP%GO:0007223	32	1.32123	0.505895
REGULATION OF VENTRICULAR CARDIAC MUSCLE CELL MEMBRANE REPOLARIZATION%GOBP%GO:0060307	18	1.32259	0.505963
HEDGEHOG SIGNALING PATHWAY%WIKIPATHWAYS_20210210%WP4249%HOMO SAPIENS	33	1.32284	0.506129
BMP SIGNALING PATHWAY IN EYELID DEVELOPMENT%WIKIPATHWAYS_20210210%WP3927%HOMO SAPIENS	19	1.32137	0.506263
REGULATION OF GLUCAN BIOSYNTHETIC PROCESS%GOBP%GO:0010962	23	1.32164	0.506423
PID_S1P_META_PATHWAY%MSIGDB_C2%PID_S1P_META_PATHWAY	18	1.32196	0.506514
MITOCHONDRIAL TRANSLATION%REACTOME DATABASE ID RELEASE 75%5368287	92	1.31881	0.50777
REGULATION OF PRODUCTION OF MIRNAS INVOLVED IN GENE SILENCING BY MIRNA%GOBP%GO:1903798	20	1.31983	0.507842
MITOCHONDRIAL GENOME MAINTENANCE%GOBP%GO:0000002	16	1.31893	0.508247
TRANSFORMING GROWTH FACTOR BETA RECEPTOR SIGNALING PATHWAY%GOBP%GO:0007179	84	1.31911	0.50857
ENDOCHONDRAL OSSIFICATION WITH SKELETAL DYSPLASIAS%WIKIPATHWAYS_20210210%WP4808%HOMO SAPIENS	51	1.3176	0.508778
REGULATION OF CARDIOCYTE DIFFERENTIATION%GOBP%GO:1905207	27	1.3178	0.509076
CENTROSOME MATURATION%REACTOME DATABASE ID RELEASE 75%380287	61	1.31692	0.509434
TRANSPORT OF THE SLBP DEPENDANT MATURE MRNA%REACTOME DATABASE ID RELEASE 75%159230	30	1.31574	0.509669
PROTEIN IMPORT INTO MITOCHONDRIAL MATRIX%GOBP%GO:0030150	15	1.31462	0.509755
ESTABLISHMENT OF MELANOSOME LOCALIZATION%GOBP%GO:0032401	15	1.31495	0.509805
NEGATIVE REGULATION OF CHROMATIN ORGANIZATION%GOBP%GO:1905268	38	1.31631	0.509961
INTRACELLULAR TRANSPORT OF VIRUS%GOBP%GO:0075733	47	1.31585	0.510129
GLYCOSAMINOGLYCAN BIOSYNTHETIC PROCESS%GOBP%GO:0006024	89	1.31512	0.510159
NEGATIVE REGULATION OF CALCIUM ION TRANSMEMBRANE TRANSPORTER ACTIVITY%GOBP%GO:1901020	25	1.31383	0.510613
BIOCARTA_HDAC_PATHWAY%MSIGDB_C2%BIOCARTA_HDAC_PATHWAY	19	1.31328	0.510952
REGULATION OF CYCLIN-DEPENDENT PROTEIN SERINE/THREONINE KINASE ACTIVITY%GOBP%GO:0000079	77	1.31161	0.513554
REGULATION OF CALCINEURIN-NFAT SIGNALING CASCADE%GOBP%GO:0070884	24	1.30926	0.515327
PI-3K CASCADE:FGFR1%REACTOME DATABASE ID RELEASE 75%5654689	15	1.30948	0.51559
METABOLISM OF NITRIC OXIDE: NOS3 ACTIVATION AND REGULATION%REACTOME DATABASE ID RELEASE 75%202131	15	1.30856	0.516018
PATHWAYS IN CLEAR CELL RENAL CELL CARCINOMA%WIKIPATHWAYS_20210210%WP4018%HOMO SAPIENS	55	1.30951	0.516236
REGULATION OF ANDROGEN RECEPTOR SIGNALING PATHWAY%GOBP%GO:0060765	28	1.30703	0.516245
PID_ERBB2_ERBB3_PATHWAY%MSIGDB_C2%PID_ERBB2_ERBB3_PATHWAY	37	1.30737	0.516283
TELOMERE C-STRAND (LAGGING STRAND) SYNTHESIS%REACTOME DATABASE ID RELEASE 75%174417	30	1.30757	0.516539
TELOMERE MAINTENANCE VIA TELOMERASE%GOBP%GO:0007004	25	1.30965	0.51666
AQUAPORIN-MEDIATED TRANSPORT%REACTOME%R-HSA-445717.2	51	1.30787	0.516686
MELANOSOME TRANSPORT%GOBP%GO:0032402	15	1.30601	0.516919
RECRUITMENT OF NUMA TO MITOTIC CENTROSOMES%REACTOME%R-HSA-380320.2	62	1.30606	0.517501
CARTILAGE DEVELOPMENT%GOBP%GO:0051216	60	1.30503	0.517535
ENDOTHELINS%PATHWAY INTERACTION DATABASE NCI-NATURE CURATED DATA%ENDOTHELINS	61	1.30536	0.517567
TRANSCRIPTIONAL REGULATION BY RUNX3%REACTOME DATABASE ID RELEASE 75%8878159	91	1.304	0.518202
REGULATION OF MITOTIC CELL CYCLE%REACTOME%R-HSA-453276.2	83	1.30285	0.518322
NEGATIVE REGULATION OF CATION TRANSMEMBRANE TRANSPORT%GOBP%GO:1904063	61	1.30317	0.51839
GASTRIN-CREB SIGNALLING PATHWAY VIA PKC AND MAPK%REACTOME DATABASE ID RELEASE 75%881907	15	1.30406	0.518773
DOPAMINE METABOLIC PROCESS%GOBP%GO:0042417	15	1.3033	0.518845
FATTY ACID BIOSYNTHESIS%WIKIPATHWAYS_20210210%WP357%HOMO SAPIENS	16	1.29773	0.523092
HH MUTANTS ABROGATE LIGAND SECRETION%REACTOME DATABASE ID RELEASE 75%5387390	56	1.29788	0.5235
ANAPHASE-PROMOTING COMPLEX-DEPENDENT CATABOLIC PROCESS%GOBP%GO:0031145	79	1.29706	0.52376
BIOCARTA_IGF1MTOR_PATHWAY%MSIGDB_C2%BIOCARTA_IGF1MTOR_PATHWAY	16	1.29805	0.523842
TSH%NETPATH%TSH	64	1.29813	0.524383
RECRUITMENT OF MITOTIC CENTROSOME PROTEINS AND COMPLEXES%REACTOME%R-HSA-380270.2	61	1.29942	0.524467
CLASS I PI3K SIGNALING EVENTS MEDIATED BY AKT%PATHWAY INTERACTION DATABASE NCI-NATURE CURATED DATA%CLASS I PI3K SIGNALING EVENTS MEDIATED BY AKT	33	1.29877	0.524487
ACTIVATION OF PHOSPHOLIPASE C ACTIVITY%GOBP%GO:0007202	31	1.29826	0.524806
APC C-MEDIATED DEGRADATION OF CELL CYCLE PROTEINS%REACTOME DATABASE ID RELEASE 75%174143	83	1.29885	0.525
REGULATION OF PHOSPHOLIPASE C ACTIVITY%GOBP%GO:1900274	45	1.29553	0.525454
TUBE CLOSURE%GOBP%GO:0060606	34	1.29568	0.525883
FRS-MEDIATED FGFR4 SIGNALING%REACTOME DATABASE ID RELEASE 75%5654712	17	1.29372	0.526991
NEGATIVE REGULATION OF STRIATED MUSCLE TISSUE DEVELOPMENT%GOBP%GO:0045843	24	1.29401	0.527111
BUDDING AND MATURATION OF HIV VIRION%REACTOME DATABASE ID RELEASE 75%162588	25	1.29294	0.527151
NUCLEOTIDE TRANSPORT%GOBP%GO:0006862	19	1.29314	0.527445
MULTIVESICULAR BODY ORGANIZATION%GOBP%GO:0036257	27	1.29403	0.52775
BIOCARTA_GH_PATHWAY%MSIGDB_C2%BIOCARTA_GH_PATHWAY	22	1.29214	0.528019
PROTEIN K48-LINKED UBIQUITINATION%GOBP%GO:0070936	50	1.28926	0.528423
REACTIVE OXYGEN SPECIES BIOSYNTHETIC PROCESS%GOBP%GO:1903409	20	1.28636	0.52872
OSTEOBLAST DIFFERENTIATION%GOBP%GO:0001649	71	1.29	0.52897
INHIBITION OF THE PROTEOLYTIC ACTIVITY OF APC C REQUIRED FOR THE ONSET OF ANAPHASE BY MITOTIC SPINDLE CHECKPOINT COMPONENTS%REACTOME%R-HSA-141405.4	19	1.28928	0.529053
AORTIC VALVE MORPHOGENESIS%GOBP%GO:0003180	32	1.28681	0.529186
PEPTIDYL-LYSINE METHYLATION%GOBP%GO:0018022	42	1.28778	0.529288
HSP90 CHAPERONE CYCLE FOR SHRS%REACTOME%R-HSA-3371497.4	37	1.2864	0.529297
POSITIVE REGULATION OF PEPTIDYL-LYSINE ACETYLATION%GOBP%GO:2000758	26	1.28943	0.529447
ACTIVATION OF SMO%REACTOME%R-HSA-5635838.1	17	1.29008	0.529487
INACTIVATION OF APC C VIA DIRECT INHIBITION OF THE APC C COMPLEX%REACTOME DATABASE ID RELEASE 75%141430	19	1.28804	0.529496
TGF-BETA RECEPTOR SIGNALING IN EMT (EPITHELIAL TO MESENCHYMAL TRANSITION)%REACTOME%R-HSA-2173791.1	16	1.29039	0.529583
G BETA:GAMMA SIGNALLING THROUGH CDC42%REACTOME DATABASE ID RELEASE 75%8964616	19	1.29099	0.529623
REGULATION OF HEART RATE%GOBP%GO:0002027	73	1.28832	0.529635
RNA POLYMERASE II TRANSCRIBES SNRNA GENES%REACTOME%R-HSA-6807505.2	66	1.29067	0.529644
TISSUE REGENERATION%GOBP%GO:0042246	22	1.28685	0.529777
REGULATION OF CARDIAC CONDUCTION%GOBP%GO:1903779	68	1.2848	0.52981
HISTONE H4 ACETYLATION%GOBP%GO:0043967	33	1.28702	0.530104
REGULATION OF FOCAL ADHESION ASSEMBLY%GOBP%GO:0051893	49	1.28264	0.530158
POSITIVE REGULATION OF GLUCOSE METABOLIC PROCESS%GOBP%GO:0010907	24	1.28289	0.530325
CELL SURFACE RECEPTOR SIGNALING PATHWAY INVOLVED IN HEART DEVELOPMENT%GOBP%GO:0061311	20	1.28487	0.530329
REGULATION OF CELL-SUBSTRATE JUNCTION ASSEMBLY%GOBP%GO:0090109	49	1.28221	0.530361
ACTIVATION OF ANTERIOR HOX GENES IN HINDBRAIN DEVELOPMENT DURING EARLY EMBRYOGENESIS%REACTOME%R-HSA-5617472.2	55	1.2829	0.530953
MITOCHONDRIAL TRANSMEMBRANE TRANSPORT%GOBP%GO:1990542	68	1.28488	0.530975
NEGATIVE REGULATION OF NOTCH4 SIGNALING%REACTOME%R-HSA-9604323.1	51	1.28304	0.531327
PID_CDC42_PATHWAY%MSIGDB_C2%PID_CDC42_PATHWAY	52	1.28368	0.531392
NUCLEOSIDE DIPHOSPHATE METABOLIC PROCESS%GOBP%GO:0009132	48	1.28321	0.53165
PI5P, PP2A AND IER3 REGULATE PI3K AKT SIGNALING%REACTOME DATABASE ID RELEASE 75%6811558	90	1.28051	0.533034
CARDIAC MUSCLE CELL CONTRACTION%GOBP%GO:0086003	37	1.27941	0.533246
REGULATION OF MEMBRANE DEPOLARIZATION%GOBP%GO:0003254	27	1.27958	0.533568
NEGATIVE REGULATION OF ERBB SIGNALING PATHWAY%GOBP%GO:1901185	46	1.27965	0.534054
G BETA:GAMMA SIGNALLING THROUGH BTK%REACTOME%R-HSA-8964315.1	17	1.27866	0.534105
COPI-INDEPENDENT GOLGI-TO-ER RETROGRADE TRAFFIC%REACTOME DATABASE ID RELEASE 75%6811436	34	1.27726	0.536257
PURINE NUCLEOSIDE DIPHOSPHATE METABOLIC PROCESS%GOBP%GO:0009135	34	1.2766	0.536861
RESPONSE TO HEAT%GOBP%GO:0009408	50	1.27609	0.537211
PI-3K CASCADE:FGFR2%REACTOME DATABASE ID RELEASE 75%5654695	17	1.27501	0.537369
TRNA PROCESSING IN THE NUCLEUS%REACTOME DATABASE ID RELEASE 75%6784531	49	1.27444	0.53789
HALLMARK_UNFOLDED_PROTEIN_RESPONSE%MSIGDB_C2%HALLMARK_UNFOLDED_PROTEIN_RESPONSE	81	1.27505	0.53795
CREB1 PHOSPHORYLATION THROUGH NMDA RECEPTOR-MEDIATED ACTIVATION OF RAS SIGNALING%REACTOME DATABASE ID RELEASE 75%442742	24	1.27521	0.538319
ROOF OF MOUTH DEVELOPMENT%GOBP%GO:0060021	35	1.27216	0.538523
PID_S1P_S1P3_PATHWAY%MSIGDB_C2%PID_S1P_S1P3_PATHWAY	21	1.27232	0.53884
POSITIVE REGULATION OF CARBOHYDRATE METABOLIC PROCESS%GOBP%GO:0045913	53	1.26837	0.538966
BIOCARTA_INSULIN_PATHWAY%MSIGDB_C2%BIOCARTA_INSULIN_PATHWAY	17	1.27281	0.539154
PEROXISOMAL MEMBRANE TRANSPORT%GOBP%GO:0015919	25	1.27243	0.539279
NEURAL TUBE CLOSURE%GOBP%GO:0001843	34	1.26849	0.539392
MECP2 AND ASSOCIATED RETT SYNDROME%WIKIPATHWAYS_20210210%WP3584%HOMO SAPIENS	52	1.26883	0.539401
NEGATIVE REGULATION OF LIPID TRANSPORT%GOBP%GO:0032369	23	1.27293	0.539606
EXTRACELLULAR VESICLE-MEDIATED SIGNALING IN RECIPIENT CELLS%WIKIPATHWAYS_20210210%WP2870%HOMO SAPIENS	21	1.2731	0.539931
GABA B RECEPTOR ACTIVATION%REACTOME%R-HSA-977444.2	43	1.26886	0.539998
PKC-GAMMA CALCIUM SIGNALING PATHWAY IN ATAXIA%WIKIPATHWAYS_20210210%WP4760%HOMO SAPIENS	15	1.26918	0.540002
ASPARTATE FAMILY AMINO ACID CATABOLIC PROCESS%GOBP%GO:0009068	19	1.26716	0.540136
SIGNALING BY ERBB2 KD MUTANTS%REACTOME%R-HSA-9664565.1	20	1.26677	0.540299
TRNA METHYLATION%GOBP%GO:0030488	22	1.26599	0.540492
GLYCOSYL COMPOUND METABOLIC PROCESS%GOBP%GO:1901657	86	1.26956	0.540522
CARDIAC SEPTUM DEVELOPMENT%GOBP%GO:0003279	62	1.26727	0.540574
REGULATION OF CENTRIOLE REPLICATION%GOBP%GO:0046599	18	1.26921	0.540578
TRANSLOCATION OF SLC2A4 (GLUT4) TO THE PLASMA MEMBRANE%REACTOME DATABASE ID RELEASE 75%1445148	50	1.26625	0.540641
REGULATION OF PTEN STABILITY AND ACTIVITY%REACTOME%R-HSA-8948751.1	66	1.26523	0.540678
TICAM1, RIP1-MEDIATED IKK COMPLEX RECRUITMENT%REACTOME DATABASE ID RELEASE 75%168927	18	1.26552	0.540765
REGULATION OF EMBRYONIC DEVELOPMENT%GOBP%GO:0045995	74	1.2696	0.541101
PID_SYNDECAN_1_PATHWAY%MSIGDB_C2%PID_SYNDECAN_1_PATHWAY	33	1.26457	0.541384
POSITIVE REGULATION OF LAMELLIPODIUM ASSEMBLY%GOBP%GO:0010592	22	1.26974	0.541474
TNF SIGNALING%REACTOME%R-HSA-75893.5	35	1.26976	0.542088
SCF-BETA-TRCP MEDIATED DEGRADATION OF EMI1%REACTOME%R-HSA-174113.3	53	1.27002	0.542203
SEMA4D IN SEMAPHORIN SIGNALING%REACTOME%R-HSA-400685.2	22	1.26339	0.543075
NEGATIVE REGULATION OF SMALL GTPASE MEDIATED SIGNAL TRANSDUCTION%GOBP%GO:0051058	37	1.26169	0.545185
NETRIN-MEDIATED SIGNALING EVENTS%PATHWAY INTERACTION DATABASE NCI-NATURE CURATED DATA%NETRIN-MEDIATED SIGNALING EVENTS	32	1.26198	0.545277
REGULATION OF TP53 DEGRADATION%REACTOME DATABASE ID RELEASE 75%6804757	34	1.26036	0.547179
POSITIVE REGULATION OF RNA SPLICING%GOBP%GO:0033120	22	1.25401	0.548411
ACTIVATION OF HOX GENES DURING DIFFERENTIATION%REACTOME%R-HSA-5619507.3	55	1.25331	0.548442
SPINAL CORD DEVELOPMENT%GOBP%GO:0021510	31	1.25352	0.548708
MAINTENANCE OF PROTEIN LOCALIZATION IN ORGANELLE%GOBP%GO:0072595	34	1.25408	0.54891
NEGATIVE REGULATION OF STRIATED MUSCLE CELL DIFFERENTIATION%GOBP%GO:0051154	20	1.25914	0.548963
MRNA PROCESSING%WIKIPATHWAYS_20210210%WP411%HOMO SAPIENS	76	1.25493	0.549032
COLLAGEN BIOSYNTHESIS AND MODIFYING ENZYMES%REACTOME DATABASE ID RELEASE 75%1650814	58	1.25228	0.54923
TELOMERE EXTENSION BY TELOMERASE%REACTOME%R-HSA-171319.3	20	1.25195	0.549237
ESTABLISHMENT OF PROTEIN LOCALIZATION TO PEROXISOME%GOBP%GO:0072663	28	1.25164	0.549284
NEGATIVE REGULATION OF FATTY ACID METABOLIC PROCESS%GOBP%GO:0045922	21	1.24939	0.549337
REACTIVE NITROGEN SPECIES METABOLIC PROCESS%GOBP%GO:2001057	15	1.25862	0.549362
PID_NECTIN_PATHWAY%MSIGDB_C2%PID_NECTIN_PATHWAY	19	1.25731	0.549378
MEIOSIS%REACTOME%R-HSA-1500620.2	49	1.24966	0.549457
UNBLOCKING OF NMDA RECEPTORS, GLUTAMATE BINDING AND ACTIVATION%REACTOME DATABASE ID RELEASE 75%438066	19	1.25412	0.549458
PROTEIN LOCALIZATION TO PEROXISOME%GOBP%GO:0072662	28	1.2569	0.549518
TRNA PROCESSING%REACTOME%R-HSA-72306.6	83	1.25499	0.549536
MAP KINASE ACTIVATION%REACTOME%R-HSA-450294.3	56	1.25239	0.549682
HEART VALVE DEVELOPMENT%GOBP%GO:0003170	55	1.2552	0.549751
ABERRANT REGULATION OF MITOTIC G1 S TRANSITION IN CANCER DUE TO RB1 DEFECTS%REACTOME DATABASE ID RELEASE 75%9659787	17	1.25611	0.549824
NEUROEPITHELIAL CELL DIFFERENTIATION%GOBP%GO:0060563	17	1.24877	0.549921
REGULATION OF CDC42 ACTIVITY%PATHWAY INTERACTION DATABASE NCI-NATURE CURATED DATA%REGULATION OF CDC42 ACTIVITY	24	1.25542	0.549938
MITOCHONDRIAL TRANSLATIONAL ELONGATION%GOBP%GO:0070125	87	1.25734	0.549965
REGULATION OF PHOSPHOLIPASE ACTIVITY%GOBP%GO:0010517	66	1.25415	0.550025
RETROGRADE TRANSPORT, ENDOSOME TO GOLGI%GOBP%GO:0042147	72	1.25095	0.550072
NUCLEOTIDE EXCISION REPAIR%WIKIPATHWAYS_20210210%WP4753%HOMO SAPIENS	30	1.24967	0.550074
COOPERATION OF PDCL (PHLP1) AND TRIC CCT IN G-PROTEIN BETA FOLDING%REACTOME DATABASE ID RELEASE 75%6814122	41	1.24834	0.550163
SIGNAL TRANSDUCTION INVOLVED IN DNA INTEGRITY CHECKPOINT%GOBP%GO:0072401	59	1.25561	0.550222
PNAT%PANTHER PATHWAY%P05912	50	1.25624	0.550234
GABA RECEPTOR ACTIVATION%REACTOME%R-HSA-977443.4	57	1.24988	0.550271
XBP1(S) ACTIVATES CHAPERONE GENES%REACTOME DATABASE ID RELEASE 75%381038	44	1.24565	0.55053
ACTIVATION OF GABAB RECEPTORS%REACTOME%R-HSA-991365.3	43	1.25735	0.550605
MITOCHONDRIAL ELECTRON TRANSPORT, NADH TO UBIQUINONE%GOBP%GO:0006120	37	1.24617	0.550745
DIOL METABOLIC PROCESS%GOBP%GO:0034311	29	1.25757	0.550787
POSITIVE REGULATION OF CELL GROWTH%GOBP%GO:0030307	90	1.24581	0.550851
SIGNAL TRANSDUCTION INVOLVED IN DNA DAMAGE CHECKPOINT%GOBP%GO:0072422	59	1.2499	0.550872
VENTRICULAR SEPTUM DEVELOPMENT%GOBP%GO:0003281	40	1.24503	0.551127
PEROXISOMAL TRANSPORT%GOBP%GO:0043574	28	1.24689	0.5512
CIRCADIAN REGULATION OF GENE EXPRESSION%GOBP%GO:0032922	53	1.24618	0.551342
DENDRITE MORPHOGENESIS%GOBP%GO:0048813	37	1.24995	0.551388
RESPIRATORY ELECTRON TRANSPORT, ATP SYNTHESIS BY CHEMIOSMOTIC COUPLING, AND HEAT PRODUCTION BY UNCOUPLING PROTEINS.%REACTOME%R-HSA-163200.1	84	1.24639	0.551573
ARTERY MORPHOGENESIS%GOBP%GO:0048844	38	1.24695	0.551703
E-CADHERIN SIGNALING IN THE NASCENT ADHERENS JUNCTION%PATHWAY INTERACTION DATABASE NCI-NATURE CURATED DATA%E-CADHERIN SIGNALING IN THE NASCENT ADHERENS JUNCTION	35	1.24711	0.551996
PHENOL-CONTAINING COMPOUND METABOLIC PROCESS%GOBP%GO:0018958	45	1.24387	0.552173
G0 AND EARLY G1%REACTOME DATABASE ID RELEASE 75%1538133	26	1.24343	0.55245
DE NOVO PURINE BIOSYNTHESIS%PANTHER PATHWAY%P02738	25	1.24398	0.552583
IL2%NETPATH%IL2	66	1.24289	0.552926
ALPHA6BETA4INTEGRIN%IOB%ALPHA6BETA4INTEGRIN	48	1.24231	0.553459
PID_MYC_PATHWAY%MSIGDB_C2%PID_MYC_PATHWAY	19	1.24033	0.556929
MORPHOGENESIS OF A BRANCHING EPITHELIUM%GOBP%GO:0061138	50	1.23975	0.557469
DEFECTIVE BINDING OF RB1 MUTANTS TO E2F1,(E2F2, E2F3)%REACTOME%R-HSA-9661069.1	17	1.23884	0.55872
RENAL WATER HOMEOSTASIS%GOBP%GO:0003091	32	1.23622	0.559152
HEPATITIS C AND HEPATOCELLULAR CARCINOMA%WIKIPATHWAYS_20210210%WP3646%HOMO SAPIENS	38	1.23788	0.559475
GENERAL TRANSCRIPTION REGULATION%PANTHER PATHWAY%P00023	30	1.23419	0.559498
REGULATION OF SYNAPSE ORGANIZATION%GOBP%GO:0050807	96	1.23325	0.559575
PROTEIN TARGETING TO PEROXISOME%GOBP%GO:0006625	28	1.2363	0.559636
SYNTHESIS OF IP3 AND IP4 IN THE CYTOSOL%REACTOME DATABASE ID RELEASE 75%1855204	25	1.23566	0.559648
FCERI MEDIATED NF-KB ACTIVATION%REACTOME DATABASE ID RELEASE 75%2871837	72	1.23718	0.559698
PID_ER_NONGENOMIC_PATHWAY%MSIGDB_C2%PID_ER_NONGENOMIC_PATHWAY	33	1.23805	0.559763
PID_GLYPICAN_1PATHWAY%MSIGDB_C2%PID_GLYPICAN_1PATHWAY	23	1.23431	0.55987
ACTIN FILAMENT POLYMERIZATION%GOBP%GO:0030041	23	1.23737	0.559927
POSITIVE REGULATION OF PROTEIN LOCALIZATION TO MEMBRANE%GOBP%GO:1905477	92	1.23676	0.559941
G PROTEIN SIGNALING PATHWAYS%WIKIPATHWAYS_20210210%WP35%HOMO SAPIENS	66	1.2364	0.560059
POSITIVE REGULATION OF SODIUM ION TRANSPORT%GOBP%GO:0010765	25	1.23332	0.560084
NEGATIVE REGULATION OF ION TRANSMEMBRANE TRANSPORTER ACTIVITY%GOBP%GO:0032413	52	1.23358	0.56018
PEPTIDYL-LYSINE TRIMETHYLATION%GOBP%GO:0018023	16	1.23077	0.560225
CELLULAR RESPONSE TO CORTICOSTEROID STIMULUS%GOBP%GO:0071384	19	1.23105	0.560337
UBIQUITIN-DEPENDENT PROTEIN CATABOLIC PROCESS VIA THE MULTIVESICULAR BODY SORTING PATHWAY%GOBP%GO:0043162	19	1.23224	0.560346
VITAMIN CATABOLIC PROCESS%GOBP%GO:0009111	15	1.23431	0.560489
POSITIVE REGULATION OF ORGAN GROWTH%GOBP%GO:0046622	20	1.23247	0.56052
TRNA EXPORT FROM NUCLEUS%GOBP%GO:0006409	31	1.22994	0.560682
NUCLEAR RECEPTOR TRANSCRIPTION PATHWAY%REACTOME DATABASE ID RELEASE 75%383280	40	1.23114	0.560757
POLYOL BIOSYNTHETIC PROCESS%GOBP%GO:0046173	36	1.23481	0.560761
ACTIVATION OF G PROTEIN GATED POTASSIUM CHANNELS%REACTOME%R-HSA-1296041.2	29	1.23019	0.560777
SIGNALING BY FGFR3 IN DISEASE%REACTOME DATABASE ID RELEASE 75%5655332	16	1.22959	0.560777
PEPTIDYL-PROLINE MODIFICATION%GOBP%GO:0018208	34	1.23444	0.560837
CELLULAR RESPONSE TO CALCIUM ION%GOBP%GO:0071277	65	1.22916	0.56103
BIOCARTA_ECM_PATHWAY%MSIGDB_C2%BIOCARTA_ECM_PATHWAY	15	1.22885	0.561036
ENDOCRINE SYSTEM DEVELOPMENT%GOBP%GO:0035270	48	1.23123	0.561201
OXYTOCIN RECEPTOR MEDIATED SIGNALING PATHWAY%PANTHER PATHWAY%P04391	48	1.23152	0.56121
DETERMINATION OF LEFT/RIGHT SYMMETRY%GOBP%GO:0007368	64	1.22768	0.562282
PROTEIN DEACYLATION%GOBP%GO:0035601	50	1.22726	0.562515
POSITIVE REGULATION OF PROTEIN LOCALIZATION TO PLASMA MEMBRANE%GOBP%GO:1903078	47	1.22773	0.562773
MACROMOLECULE DEACYLATION%GOBP%GO:0098732	50	1.22607	0.563111
POSITIVE REGULATION OF CARTILAGE DEVELOPMENT%GOBP%GO:0061036	17	1.22627	0.563325
BILE ACID BIOSYNTHETIC PROCESS%GOBP%GO:0006699	26	1.22649	0.563462
INTRINSIC PATHWAY OF FIBRIN CLOT FORMATION%REACTOME%R-HSA-140837.8	20	1.2244	0.564563
RETT SYNDROME CAUSING GENES%WIKIPATHWAYS_20210210%WP4312%HOMO SAPIENS	33	1.22491	0.564826
PID_AR_PATHWAY%MSIGDB_C2%PID_AR_PATHWAY	39	1.22386	0.564995
PID_A6B1_A6B4_INTEGRIN_PATHWAY%MSIGDB_C2%PID_A6B1_A6B4_INTEGRIN_PATHWAY	34	1.22449	0.565013
PI3K AKT SIGNALING IN CANCER%REACTOME%R-HSA-2219528.2	89	1.22304	0.566076
NON-CODING RNA METABOLISM%REACTOME%R-HSA-194441.1	46	1.22182	0.567914
REGULATION OF TNFR1 SIGNALING%REACTOME%R-HSA-5357905.3	29	1.22144	0.567996
IRE1ALPHA ACTIVATES CHAPERONES%REACTOME%R-HSA-381070.1	46	1.22049	0.568064
REGULATION OF MRNA POLYADENYLATION%GOBP%GO:1900363	15	1.22072	0.568204
SNRNP ASSEMBLY%REACTOME%R-HSA-191859.3	46	1.22104	0.56821
DIFFERENTIATION PATHWAY%WIKIPATHWAYS_20210210%WP2848%HOMO SAPIENS	41	1.2198	0.568837
NUCLEOTIDE-EXCISION REPAIR%GOBP%GO:0006289	98	1.21891	0.570034
APC:CDC20 MEDIATED DEGRADATION OF CELL CYCLE PROTEINS PRIOR TO SATISFATION OF THE CELL CYCLE CHECKPOINT%REACTOME DATABASE ID RELEASE 75%179419	69	1.21831	0.570627
BIOCARTA_MET_PATHWAY%MSIGDB_C2%BIOCARTA_MET_PATHWAY	27	1.21374	0.570782
RESPONSE TO ANTINEOPLASTIC AGENT%GOBP%GO:0097327	30	1.21433	0.570814
SULFUR AMINO ACID BIOSYNTHETIC PROCESS%GOBP%GO:0000097	15	1.2098	0.571046
POSITIVE REGULATION OF MUSCLE TISSUE DEVELOPMENT%GOBP%GO:1901863	36	1.21449	0.571098
SIGNALING BY FGFR3 POINT MUTANTS IN CANCER%REACTOME DATABASE ID RELEASE 75%8853338	16	1.21035	0.571129
PID_HEDGEHOG_GLI_PATHWAY%MSIGDB_C2%PID_HEDGEHOG_GLI_PATHWAY	35	1.21531	0.571218
NCRNA EXPORT FROM NUCLEUS%GOBP%GO:0097064	35	1.2138	0.571235
PID_WNT_NONCANONICAL_PATHWAY%MSIGDB_C2%PID_WNT_NONCANONICAL_PATHWAY	24	1.21059	0.571251
THYROID HORMONE METABOLIC PROCESS%GOBP%GO:0042403	15	1.21467	0.571313
REGULATION OF GLYCOGEN METABOLIC PROCESS%GOBP%GO:0070873	26	1.21767	0.571323
PROTEIN IMPORT INTO NUCLEUS%GOBP%GO:0006606	71	1.20988	0.571487
REGULATION OF HIPPO SIGNALING%GOBP%GO:0035330	16	1.21312	0.571524
DNA SYNTHESIS INVOLVED IN DNA REPAIR%GOBP%GO:0000731	43	1.21073	0.57161
MITOTIC DNA INTEGRITY CHECKPOINT%GOBP%GO:0044774	87	1.21541	0.571652
TRANSLATIONAL TERMINATION%GOBP%GO:0006415	93	1.2086	0.571767
POSITIVE REGULATION OF BLOOD PRESSURE%GOBP%GO:0045777	15	1.2124	0.571792
HINDBRAIN MORPHOGENESIS%GOBP%GO:0021575	16	1.21472	0.571823
TRANSLESION SYNTHESIS%GOBP%GO:0019985	37	1.20594	0.57187
VESICLE-MEDIATED TRANSPORT IN SYNAPSE%GOBP%GO:0099003	82	1.21679	0.571947
UBIQUITIN PROTEASOME PATHWAY%PANTHER PATHWAY%P00060	41	1.20619	0.571958
POSITIVE REGULATION OF PHOSPHOLIPASE C ACTIVITY%GOBP%GO:0010863	42	1.20876	0.57201
INHIBITION OF VOLTAGE GATED CA2+ CHANNELS VIA GBETA GAMMA SUBUNITS%REACTOME DATABASE ID RELEASE 75%997272	29	1.21254	0.572089
BRAIN MORPHOGENESIS%GOBP%GO:0048854	18	1.20785	0.572093
MITOTIC DNA DAMAGE CHECKPOINT%GOBP%GO:0044773	84	1.20898	0.572105
ASSOCIATION BETWEEN PHYSICO-CHEMICAL FEATURES AND TOXICITY ASSOCIATED PATHWAYS%WIKIPATHWAYS_20210210%WP3680%HOMO SAPIENS	52	1.21076	0.572132
REGULATION OF VOLTAGE-GATED CALCIUM CHANNEL ACTIVITY%GOBP%GO:1901385	22	1.21547	0.572151
MITOCHONDRIAL BIOGENESIS%REACTOME%R-HSA-1592230.2	63	1.20695	0.572161
REGULATION OF MACROPHAGE CHEMOTAXIS%GOBP%GO:0010758	22	1.20541	0.572323
NEGATIVE REGULATION OF VIRAL ENTRY INTO HOST CELL%GOBP%GO:0046597	16	1.20628	0.572349
BIOCARTA_AT1R_PATHWAY%MSIGDB_C2%BIOCARTA_AT1R_PATHWAY	23	1.20654	0.572403
NEGATIVE REGULATION OF VIRAL TRANSCRIPTION%GOBP%GO:0032897	25	1.20712	0.572403
PRESYNAPSE ORGANIZATION%GOBP%GO:0099172	15	1.20506	0.572432
CELLULAR RESPONSE TO STEROID HORMONE STIMULUS%GOBP%GO:0071383	66	1.20796	0.572443
TRANSMISSION OF NERVE IMPULSE%GOBP%GO:0019226	34	1.21682	0.572503
DEFECTIVE B3GAT3 CAUSES JDSSDHD%REACTOME%R-HSA-3560801.1	17	1.21553	0.57262
CHAPERONE MEDIATED AUTOPHAGY%REACTOME DATABASE ID RELEASE 75%9613829	18	1.21079	0.572664
REGULATION OF CYCLIN-DEPENDENT PROTEIN KINASE ACTIVITY%GOBP%GO:1904029	81	1.21572	0.572892
G PROTEIN GATED POTASSIUM CHANNELS%REACTOME%R-HSA-1296059.2	29	1.21096	0.572947
CELLULAR RESPONSE TO EPIDERMAL GROWTH FACTOR STIMULUS%GOBP%GO:0071364	23	1.20713	0.572976
SULFUR COMPOUND CATABOLIC PROCESS%GOBP%GO:0044273	46	1.20448	0.573118
MAPK6 MAPK4 SIGNALING%REACTOME%R-HSA-5687128.3	80	1.20418	0.573144
PROTEIN TARGETING TO ER%GOBP%GO:0045047	97	1.20389	0.573153
ADENYLATE CYCLASE-ACTIVATING G PROTEIN-COUPLED RECEPTOR SIGNALING PATHWAY%GOBP%GO:0007189	98	1.21576	0.573404
REGULATION OF ARP2/3 COMPLEX-MEDIATED ACTIN NUCLEATION%GOBP%GO:0034315	15	1.21098	0.573494
G BETA:GAMMA SIGNALLING THROUGH PLC BETA%REACTOME%R-HSA-418217.3	20	1.2111	0.573859
GABA-B_RECEPTOR_II_SIGNALING%PANTHER PATHWAY%P05731	35	1.2024	0.574459
CONVERSION FROM APC C:CDC20 TO APC C:CDH1 IN LATE ANAPHASE%REACTOME%R-HSA-176407.3	18	1.20264	0.574546
PARKINSON DISEASE%PANTHER PATHWAY%P00049	82	1.20279	0.574804
EXCITATORY POSTSYNAPTIC POTENTIAL%GOBP%GO:0060079	19	1.20193	0.57482
ALPHA6BETA4INTEGRIN%NETPATH%ALPHA6BETA4INTEGRIN	53	1.2015	0.575075
METALLOPROTEASE DUBS%REACTOME DATABASE ID RELEASE 75%5689901	15	1.1992	0.576841
VASOPRESSIN REGULATES RENAL WATER HOMEOSTASIS VIA AQUAPORINS%REACTOME%R-HSA-432040.2	42	1.19939	0.577033
BIOCARTA_CELLCYCLE_PATHWAY%MSIGDB_C2%BIOCARTA_CELLCYCLE_PATHWAY	19	1.19942	0.577548
SUMOYLATION OF CHROMATIN ORGANIZATION PROTEINS%REACTOME DATABASE ID RELEASE 75%4551638	49	1.19949	0.57796
MITOCHONDRIAL TRANSLATION ELONGATION%REACTOME%R-HSA-5389840.1	86	1.19958	0.578387
CONSTITUTIVE SIGNALING BY NOTCH1 PEST DOMAIN MUTANTS%REACTOME DATABASE ID RELEASE 75%2644606	52	1.19544	0.578574
REGULATION OF DNA REPLICATION%GOBP%GO:0006275	75	1.19428	0.578595
TRNA-CONTAINING RIBONUCLEOPROTEIN COMPLEX EXPORT FROM NUCLEUS%GOBP%GO:0071431	31	1.1939	0.578774
HISTONE METHYLATION%GOBP%GO:0016571	55	1.19444	0.578888
22Q11.2 COPY NUMBER VARIATION SYNDROME%WIKIPATHWAYS_20210210%WP4657%HOMO SAPIENS	85	1.19292	0.578966
VOLTAGE GATED POTASSIUM CHANNELS%REACTOME%R-HSA-1296072.2	42	1.1955	0.57903
POSITIVE REGULATION OF HEART GROWTH%GOBP%GO:0060421	20	1.1969	0.579064
BRANCHED-CHAIN AMINO ACID CATABOLIC PROCESS%GOBP%GO:0009083	21	1.19771	0.579215
APC C:CDC20 MEDIATED DEGRADATION OF SECURIN%REACTOME%R-HSA-174154.2	64	1.19455	0.579224
PARKIN-UBIQUITIN PROTEASOMAL SYSTEM PATHWAY%WIKIPATHWAYS_20210210%WP2359%HOMO SAPIENS	40	1.19712	0.57923
COLLAGEN FIBRIL ORGANIZATION%GOBP%GO:0030199	78	1.19562	0.57934
AURKA ACTIVATION BY TPX2%REACTOME%R-HSA-8854518.3	57	1.19244	0.57939
BETA-CATENIN DESTRUCTION COMPLEX DISASSEMBLY%GOBP%GO:1904886	20	1.1964	0.579521
SIGNALING BY NOTCH1 HD+PEST DOMAIN MUTANTS IN CANCER%REACTOME DATABASE ID RELEASE 75%2894858	52	1.19292	0.579534
DOWNSTREAM SIGNALING OF ACTIVATED FGFR4%REACTOME DATABASE ID RELEASE 75%5654716	21	1.19467	0.579561
TRANSCRIPTIONAL ACTIVATION OF MITOCHONDRIAL BIOGENESIS%REACTOME DATABASE ID RELEASE 75%2151201	45	1.1972	0.579639
CELL MIGRATION AND INVASION THROUGH P75NTR%WIKIPATHWAYS_20210210%WP4561%HOMO SAPIENS	25	1.19313	0.579679
FRS-MEDIATED FGFR2 SIGNALING%REACTOME%R-HSA-5654700.3	18	1.19601	0.57973
CELLULAR GLUCURONIDATION%GOBP%GO:0052695	19	1.19567	0.579836
NEGATIVE REGULATION OF PROTEASOMAL PROTEIN CATABOLIC PROCESS%GOBP%GO:1901799	39	1.19099	0.581208
CANONICAL AND NON-CANONICAL TGF-B SIGNALING%WIKIPATHWAYS_20210210%WP3874%HOMO SAPIENS	16	1.1907	0.581212
NEGATIVE REGULATION OF LYMPHOCYTE APOPTOTIC PROCESS%GOBP%GO:0070229	15	1.19118	0.581394
NEGATIVE REGULATION OF MUSCLE CELL DIFFERENTIATION%GOBP%GO:0051148	35	1.18942	0.582114
DOWNSTREAM SIGNALING OF ACTIVATED FGFR1%REACTOME DATABASE ID RELEASE 75%5654687	23	1.18988	0.58235
EUKARYOTIC TRANSLATION ELONGATION%REACTOME%R-HSA-156842.2	87	1.18953	0.582457
CHONDROCYTE DIFFERENTIATION%GOBP%GO:0002062	32	1.18889	0.582655
REGULATION OF FIBROBLAST GROWTH FACTOR RECEPTOR SIGNALING PATHWAY%GOBP%GO:0040036	20	1.18777	0.584336
CHAPERONE-MEDIATED PROTEIN COMPLEX ASSEMBLY%GOBP%GO:0051131	20	1.18596	0.584565
REGULATION OF VIRAL RELEASE FROM HOST CELL%GOBP%GO:1902186	27	1.18563	0.584645
PURINE RIBONUCLEOSIDE METABOLIC PROCESS%GOBP%GO:0046128	37	1.18699	0.584768
SURFACTANT METABOLISM%REACTOME%R-HSA-5683826.3	27	1.18724	0.584869
IL-6 SIGNALING PATHWAY%WIKIPATHWAYS_20210210%WP364%HOMO SAPIENS	36	1.18662	0.584957
MITOTIC PROPHASE%REACTOME%R-HSA-68875.4	67	1.18634	0.58496
CELLULAR RESPONSE TO KETONE%GOBP%GO:1901655	38	1.18599	0.585068
POSITIVE REGULATION OF TOR SIGNALING%GOBP%GO:0032008	31	1.18385	0.585394
BIOCARTA_GLEEVEC_PATHWAY%MSIGDB_C2%BIOCARTA_GLEEVEC_PATHWAY	19	1.18431	0.585615
BETA1 ADRENERGIC RECEPTOR SIGNALING PATHWAY%PANTHER PATHWAY%P04377	32	1.18398	0.585707
NEGATIVE REGULATION OF AUTOPHAGY%GOBP%GO:0010507	60	1.18477	0.585851
DOWNREGULATION OF ERBB2 SIGNALING%REACTOME%R-HSA-8863795.2	26	1.18441	0.586001
SIGNALING BY ERBB2 TMD JMD MUTANTS%REACTOME DATABASE ID RELEASE 75%9665686	17	1.18308	0.586403
BONE DEVELOPMENT%GOBP%GO:0060348	75	1.18229	0.58686
NEGATIVE REGULATION OF MET ACTIVITY%REACTOME%R-HSA-6807004.1	19	1.18247	0.587063
BILE ACID AND BILE SALT METABOLISM%REACTOME%R-HSA-194068.1	42	1.18189	0.587135
UNFOLDED PROTEIN RESPONSE (UPR)%REACTOME%R-HSA-381119.2	83	1.18107	0.588207
SIGNALING OF HEPATOCYTE GROWTH FACTOR RECEPTOR%WIKIPATHWAYS_20210210%WP313%HOMO SAPIENS	28	1.17635	0.588654
DEFECTIVE B3GALTL CAUSES PETERS-PLUS SYNDROME (PPS)%REACTOME%R-HSA-5083635.1	34	1.17744	0.588688
PID_INSULIN_PATHWAY%MSIGDB_C2%PID_INSULIN_PATHWAY	36	1.18013	0.588924
TRANSCRIPTION OF E2F TARGETS UNDER NEGATIVE CONTROL BY DREAM COMPLEX%REACTOME%R-HSA-1362277.2	19	1.17678	0.588924
REGULATION OF CYTOPLASMIC TRANSLATION%GOBP%GO:2000765	18	1.17703	0.588975
REGULATION OF INSULIN-LIKE GROWTH FACTOR RECEPTOR SIGNALING PATHWAY%GOBP%GO:0043567	18	1.17647	0.589009
EYE MORPHOGENESIS%GOBP%GO:0048592	75	1.17451	0.589032
APC C:CDH1 MEDIATED DEGRADATION OF CDC20 AND OTHER APC C:CDH1 TARGETED PROTEINS IN LATE MITOSIS EARLY G1%REACTOME%R-HSA-174178.3	70	1.17745	0.589225
RNA-DEPENDENT DNA BIOSYNTHETIC PROCESS%GOBP%GO:0006278	26	1.17467	0.589267
NEP NS2 INTERACTS WITH THE CELLULAR EXPORT MACHINERY%REACTOME%R-HSA-168333.3	27	1.18019	0.58937
ACTIN FILAMENT CAPPING%GOBP%GO:0051693	19	1.1779	0.589416
RETROGRADE TRANSPORT AT THE TRANS-GOLGI-NETWORK%REACTOME%R-HSA-6811440.1	41	1.17813	0.58951
PEPTIDYL-CYSTEINE MODIFICATION%GOBP%GO:0018198	31	1.17561	0.589594
HISTONE DEACETYLATION%GOBP%GO:0016575	40	1.1775	0.589686
CEREBRAL CORTEX DEVELOPMENT%GOBP%GO:0021987	41	1.17472	0.589698
PURINE NUCLEOTIDE TRANSPORT%GOBP%GO:0015865	15	1.17498	0.589746
NEPHRON TUBULE DEVELOPMENT%GOBP%GO:0072080	34	1.1783	0.589762
BIOCARTA_ERK_PATHWAY%MSIGDB_C2%BIOCARTA_ERK_PATHWAY	23	1.17522	0.589797
NEGATIVE REGULATION OF PROTEASOMAL UBIQUITIN-DEPENDENT PROTEIN CATABOLIC PROCESS%GOBP%GO:0032435	25	1.17833	0.59026
RETROGRADE VESICLE-MEDIATED TRANSPORT, GOLGI TO ER%GOBP%GO:0006890	80	1.17902	0.590547
BIOCARTA_MAL_PATHWAY%MSIGDB_C2%BIOCARTA_MAL_PATHWAY	16	1.17865	0.590701
NEGATIVE REGULATION OF ANION TRANSPORT%GOBP%GO:1903792	18	1.17839	0.590717
G ALPHA (12 13) SIGNALLING EVENTS%REACTOME%R-HSA-416482.5	68	1.17273	0.590984
NUCLEOTIDE-SUGAR METABOLIC PROCESS%GOBP%GO:0009225	26	1.17278	0.591437
NEURONAL ACTION POTENTIAL%GOBP%GO:0019228	21	1.17302	0.591491
REGULATION OF MITOTIC SPINDLE ASSEMBLY%GOBP%GO:1901673	18	1.17012	0.594762
GENES CONTROLLING NEPHROGENESIS%WIKIPATHWAYS_20210210%WP4823%HOMO SAPIENS	35	1.17018	0.595198
MORPHOGENESIS OF A POLARIZED EPITHELIUM%GOBP%GO:0001738	21	1.17033	0.595436
CLASS I PEROXISOMAL MEMBRANE PROTEIN IMPORT%REACTOME%R-HSA-9603798.2	17	1.16931	0.595906
MULTIVESICULAR BODY ASSEMBLY%GOBP%GO:0036258	26	1.16636	0.596761
MITOCHONDRIAL FATTY ACID BETA-OXIDATION%REACTOME DATABASE ID RELEASE 75%77289	32	1.1666	0.596858
SUMOYLATION OF TRANSCRIPTION COFACTORS%REACTOME DATABASE ID RELEASE 75%3899300	41	1.16574	0.596972
SIGNALING BY NOTCH1 IN CANCER%REACTOME%R-HSA-2644603.2	52	1.16596	0.59705
REGULATION OF STRIATED MUSCLE CELL DIFFERENTIATION%GOBP%GO:0051153	58	1.1651	0.597113
EICOSANOID METABOLISM VIA CYCLO OXYGENASES (COX)%WIKIPATHWAYS_20210210%WP4719%HOMO SAPIENS	24	1.16478	0.597226
SRP-DEPENDENT COTRANSLATIONAL PROTEIN TARGETING TO MEMBRANE%GOBP%GO:0006614	84	1.16667	0.597283
PARKINSONS DISEASE PATHWAY%WIKIPATHWAYS_20210210%WP2371%HOMO SAPIENS	28	1.16338	0.597295
INTRA-GOLGI VESICLE-MEDIATED TRANSPORT%GOBP%GO:0006891	28	1.1677	0.59747
P53 PATHWAY%PATHWAY INTERACTION DATABASE NCI-NATURE CURATED DATA%P53 PATHWAY	54	1.16518	0.597507
POSITIVE REGULATION OF DEVELOPMENTAL GROWTH%GOBP%GO:0048639	76	1.16742	0.597508
ACTIVATION OF NF-KAPPAB IN B CELLS%REACTOME%R-HSA-1169091.1	64	1.16004	0.59751
DNA REPLICATION%PANTHER PATHWAY%P00017	16	1.16379	0.597559
MAINTENANCE OF PROTEIN LOCATION IN CELL%GOBP%GO:0032507	50	1.16698	0.597776
PYRIMIDINE-CONTAINING COMPOUND METABOLIC PROCESS%GOBP%GO:0072527	58	1.16341	0.597794
NEGATIVE REGULATION OF MRNA METABOLIC PROCESS%GOBP%GO:1903312	52	1.16668	0.59782
INTRA-GOLGI TRAFFIC%REACTOME%R-HSA-6811438.1	41	1.16392	0.597858
BIOCARTA_EGF_PATHWAY%MSIGDB_C2%BIOCARTA_EGF_PATHWAY	22	1.16778	0.597868
ISG15 ANTIVIRAL MECHANISM%REACTOME%R-HSA-1169408.2	69	1.16011	0.597929
NEGATIVE REGULATION OF ORGANIC ACID TRANSPORT%GOBP%GO:0032891	15	1.16796	0.598051
NEGATIVE REGULATION OF MUSCLE TISSUE DEVELOPMENT%GOBP%GO:1901862	25	1.16408	0.598055
NEGATIVE REGULATION OF OXIDATIVE STRESS-INDUCED INTRINSIC APOPTOTIC SIGNALING PATHWAY%GOBP%GO:1902176	17	1.16028	0.598126
KSRP (KHSRP) BINDS AND DESTABILIZES MRNA%REACTOME%R-HSA-450604.2	17	1.16213	0.59815
REGULATION OF TP53 EXPRESSION AND DEGRADATION%REACTOME%R-HSA-6806003.2	35	1.16071	0.598325
FGF SIGNALING PATHWAY%PATHWAY INTERACTION DATABASE NCI-NATURE CURATED DATA%FGF SIGNALING PATHWAY	45	1.16034	0.598536
PID_INTEGRIN1_PATHWAY%MSIGDB_C2%PID_INTEGRIN1_PATHWAY	46	1.1622	0.598559
PURINE RIBONUCLEOSIDE DIPHOSPHATE METABOLIC PROCESS%GOBP%GO:0009179	33	1.16236	0.598802
DEFECTIVE GALNT12 CAUSES COLORECTAL CANCER 1 (CRCS1)%REACTOME DATABASE ID RELEASE 75%5083636	18	1.16073	0.598836
REMOVAL OF THE FLAP INTERMEDIATE FROM THE C-STRAND%REACTOME DATABASE ID RELEASE 75%174437	17	1.16091	0.598983
FGFR2 ALTERNATIVE SPLICING%REACTOME DATABASE ID RELEASE 75%6803529	24	1.16135	0.599181
INTRINSIC PATHWAY FOR APOPTOSIS%REACTOME%R-HSA-109606.3	51	1.16097	0.599414
BIOCARTA_PDGF_PATHWAY%MSIGDB_C2%BIOCARTA_PDGF_PATHWAY	22	1.15632	0.600201
KETONE BIOSYNTHETIC PROCESS%GOBP%GO:0042181	22	1.15515	0.600409
POSITIVE REGULATION OF AXON EXTENSION%GOBP%GO:0045773	19	1.15594	0.600434
DNA-TEMPLATED TRANSCRIPTION, ELONGATION%GOBP%GO:0006354	59	1.15644	0.600515
POSITIVE REGULATION OF TRANSCRIPTION INITIATION FROM RNA POLYMERASE II PROMOTER%GOBP%GO:0060261	21	1.15829	0.600552
NEGATIVE REGULATION OF CYCLIN-DEPENDENT PROTEIN KINASE ACTIVITY%GOBP%GO:1904030	22	1.15553	0.600699
SIGNALING BY ERBB2 IN CANCER%REACTOME DATABASE ID RELEASE 75%1227990	21	1.15527	0.600716
SWITCHING OF ORIGINS TO A POST-REPLICATIVE STATE%REACTOME DATABASE ID RELEASE 75%69052	81	1.15658	0.600751
ARF6 SIGNALING EVENTS%PATHWAY INTERACTION DATABASE NCI-NATURE CURATED DATA%ARF6 SIGNALING EVENTS	34	1.15717	0.601119
PID_ENDOTHELIN_PATHWAY%MSIGDB_C2%PID_ENDOTHELIN_PATHWAY	46	1.15665	0.601134
SIGNALING BY NOTCH1 PEST DOMAIN MUTANTS IN CANCER%REACTOME%R-HSA-2644602.1	52	1.15691	0.60114
RENAL TUBULE DEVELOPMENT%GOBP%GO:0061326	36	1.15718	0.601665
NON-MOTILE CILIUM ASSEMBLY%GOBP%GO:1905515	24	1.1574	0.601772
POSITIVE REGULATION OF PROTEIN ACETYLATION%GOBP%GO:1901985	33	1.15361	0.601799
INTERLEUKIN-17 SIGNALING%REACTOME DATABASE ID RELEASE 75%448424	64	1.15328	0.60192
BIOCARTA_HCMV_PATHWAY%MSIGDB_C2%BIOCARTA_HCMV_PATHWAY	15	1.15382	0.601924
INSULIN SECRETION%GOBP%GO:0030073	18	1.15406	0.602004
REGULATION OF SPINDLE ORGANIZATION%GOBP%GO:0090224	36	1.15181	0.604332
REGULATION OF GLUCOKINASE BY GLUCOKINASE REGULATORY PROTEIN%REACTOME%R-HSA-170822.3	27	1.15119	0.6051
FATTY ACYL-COA BIOSYNTHESIS%REACTOME%R-HSA-75105.6	30	1.15007	0.605695
RIBOSOMAL LARGE SUBUNIT ASSEMBLY%GOBP%GO:0000027	23	1.15033	0.605723
SYNAPTIC SIGNALING PATHWAYS ASSOCIATED WITH AUTISM SPECTRUM DISORDER%WIKIPATHWAYS_20210210%WP4539%HOMO SAPIENS	39	1.15052	0.605869
O-GLYCOSYLATION OF TSR DOMAIN-CONTAINING PROTEINS%REACTOME DATABASE ID RELEASE 75%5173214	35	1.14944	0.606462
CARDIAC ATRIUM DEVELOPMENT%GOBP%GO:0003230	26	1.14891	0.606992
SNRNA TRANSCRIPTION BY RNA POLYMERASE II%GOBP%GO:0042795	62	1.1479	0.607964
APOPTOTIC CLEAVAGE OF CELLULAR PROTEINS%REACTOME%R-HSA-111465.3	32	1.14756	0.608113
METANEPHROS DEVELOPMENT%GOBP%GO:0001656	44	1.14717	0.608376
INTERNALIZATION OF ERBB1%PATHWAY INTERACTION DATABASE NCI-NATURE CURATED DATA%INTERNALIZATION OF ERBB1	36	1.14795	0.608409
P53 PATHWAY%PANTHER PATHWAY%P00059	46	1.14647	0.60875
PI3 KINASE PATHWAY%PANTHER PATHWAY%P00048	44	1.14672	0.608773
POSITIVE REGULATION OF EPITHELIAL TO MESENCHYMAL TRANSITION%GOBP%GO:0010718	42	1.14462	0.609792
RESPONSE TO AXON INJURY%GOBP%GO:0048678	16	1.14479	0.609989
CONSTITUTIVE SIGNALING BY NOTCH1 HD+PEST DOMAIN MUTANTS%REACTOME DATABASE ID RELEASE 75%2894862	52	1.1442	0.610103
PEROXISOME ORGANIZATION%GOBP%GO:0007031	36	1.14488	0.610322
FRS-MEDIATED FGFR1 SIGNALING%REACTOME%R-HSA-5654693.3	16	1.14505	0.610518
VENTRICULAR CARDIAC MUSCLE CELL ACTION POTENTIAL%GOBP%GO:0086005	16	1.14508	0.610986
CELL CYCLE%WIKIPATHWAYS_20210210%WP179%HOMO SAPIENS	83	1.14259	0.61114
REGULATION OF PROTEIN IMPORT%GOBP%GO:1904589	35	1.14276	0.611329
REGULATION OF POSTSYNAPSE ORGANIZATION%GOBP%GO:0099175	42	1.14196	0.611353
NEGATIVE REGULATION OF MUSCLE ORGAN DEVELOPMENT%GOBP%GO:0048635	25	1.1429	0.611595
DEFECTIVE TPR MAY CONFER SUSCEPTIBILITY TOWARDS THYROID PAPILLARY CARCINOMA (TPC)%REACTOME%R-HSA-5619107.2	27	1.14205	0.611708
BARBED-END ACTIN FILAMENT CAPPING%GOBP%GO:0051016	19	1.14308	0.611808
RAS ACTIVATION UPON CA2+ INFLUX THROUGH NMDA RECEPTOR%REACTOME DATABASE ID RELEASE 75%442982	18	1.13995	0.61218
REGULATION OF CARDIAC MUSCLE CELL MEMBRANE REPOLARIZATION%GOBP%GO:0099623	21	1.14014	0.612372
OPIOID SIGNALLING%REACTOME%R-HSA-111885.1	88	1.14091	0.612419
POSITIVE REGULATION OF HISTONE MODIFICATION%GOBP%GO:0031058	58	1.14044	0.612817
REGULATION OF COLLAGEN METABOLIC PROCESS%GOBP%GO:0010712	19	1.14014	0.612895
EGF RECEPTOR (ERBB1) SIGNALING PATHWAY%PATHWAY INTERACTION DATABASE NCI-NATURE CURATED DATA%EGF RECEPTOR (ERBB1) SIGNALING PATHWAY	32	1.14094	0.612896
HINDBRAIN DEVELOPMENT%GOBP%GO:0030902	42	1.1368	0.618175
RENIN ANGIOTENSIN ALDOSTERONE SYSTEM (RAAS)%WIKIPATHWAYS_20210210%WP4756%HOMO SAPIENS	32	1.13245	0.619583
CELLULAR GLUCOSE HOMEOSTASIS%GOBP%GO:0001678	44	1.13257	0.619865
MESONEPHRIC TUBULE MORPHOGENESIS%GOBP%GO:0072171	21	1.13264	0.620261
CHEMICAL SYNAPTIC TRANSMISSION, POSTSYNAPTIC%GOBP%GO:0099565	22	1.1328	0.620459
REGULATION OF FATTY ACID OXIDATION%GOBP%GO:0046320	22	1.13296	0.620666
P53 PATHWAY FEEDBACK LOOPS 2%PANTHER PATHWAY%P04398	45	1.13412	0.621047
GAMMA CARBOXYLATION, HYPUSINE FORMATION AND ARYLSULFATASE ACTIVATION%REACTOME%R-HSA-163841.4	33	1.13301	0.621104
CHONDROITIN SULFATE PROTEOGLYCAN BIOSYNTHETIC PROCESS%GOBP%GO:0050650	24	1.13327	0.621148
MRNA DECAY BY 3' TO 5' EXORIBONUCLEASE%REACTOME%R-HSA-429958.2	15	1.13352	0.621156
POSITIVE REGULATION OF UBIQUITIN-PROTEIN TRANSFERASE ACTIVITY%GOBP%GO:0051443	29	1.13376	0.621223
REGULATION OF MEMBRANE REPOLARIZATION%GOBP%GO:0060306	28	1.13422	0.621372
ASSEMBLY AND CELL SURFACE PRESENTATION OF NMDA RECEPTORS%REACTOME%R-HSA-9609736.3	23	1.13092	0.621647
HISTONE LYSINE METHYLATION%GOBP%GO:0034968	39	1.13433	0.621687
PROTEIN LOCALIZATION TO CILIUM%GOBP%GO:0061512	36	1.13471	0.621958
RNA POLYMERASE II PRE-TRANSCRIPTION EVENTS%REACTOME DATABASE ID RELEASE 75%674695	70	1.13043	0.622094
REGULATION OF GENE EXPRESSION IN LATE STAGE (BRANCHING MORPHOGENESIS) PANCREATIC BUD PRECURSOR CELLS%REACTOME%R-HSA-210744.2	15	1.13438	0.622113
SIGNALING BY NOTCH4%REACTOME%R-HSA-9013694.2	78	1.13093	0.622167
NEGATIVE REGULATION OF ERK1 AND ERK2 CASCADE%GOBP%GO:0070373	44	1.12887	0.622193
REGULATION OF OXIDATIVE PHOSPHORYLATION%GOBP%GO:0002082	19	1.12804	0.622266
REGULATION OF CHROMATIN SILENCING%GOBP%GO:0031935	20	1.12899	0.622465
DECTIN-1 MEDIATED NONCANONICAL NF-KB SIGNALING%REACTOME%R-HSA-5607761.1	58	1.1295	0.622474
TRANSPORT OF MATURE MRNA DERIVED FROM AN INTRONLESS TRANSCRIPT%REACTOME%R-HSA-159231.2	36	1.12768	0.622492
ADHERENS JUNCTION ASSEMBLY%GOBP%GO:0034333	30	1.12818	0.62255
REGULATION OF EPITHELIAL TO MESENCHYMAL TRANSITION%GOBP%GO:0010717	80	1.12918	0.622603
REGULATION OF PROTEIN INSERTION INTO MITOCHONDRIAL MEMBRANE INVOLVED IN APOPTOTIC SIGNALING PATHWAY%GOBP%GO:1900739	26	1.12958	0.62283
NETRIN-UNC5B SIGNALING PATHWAY%WIKIPATHWAYS_20210210%WP4747%HOMO SAPIENS	37	1.12982	0.622838
PID_AVB3_INTEGRIN_PATHWAY%MSIGDB_C2%PID_AVB3_INTEGRIN_PATHWAY	53	1.12823	0.62299
ALPHA ADRENERGIC RECEPTOR SIGNALING PATHWAY%PANTHER PATHWAY%P00002	23	1.12621	0.624992
REGULATION OF SMOOTH MUSCLE CONTRACTION%GOBP%GO:0006940	24	1.12561	0.625191
REGULATION OF CALCIUM-MEDIATED SIGNALING%GOBP%GO:0050848	70	1.12525	0.625395
NEURON MIGRATION%GOBP%GO:0001764	47	1.12499	0.625401
NEGATIVE REGULATION OF CALCIUM-MEDIATED SIGNALING%GOBP%GO:0050849	26	1.12562	0.625683
HEMATOPOIETIC STEM CELL GENE REGULATION BY GABP ALPHA/BETA COMPLEX%WIKIPATHWAYS_20210210%WP3657%HOMO SAPIENS	16	1.12428	0.626357
TRNA TRANSPORT%GOBP%GO:0051031	34	1.12396	0.626506
SMAD PROTEIN SIGNAL TRANSDUCTION%GOBP%GO:0060395	50	1.12285	0.626655
HH MUTANTS ARE DEGRADED BY ERAD%REACTOME%R-HSA-5362768.2	53	1.12218	0.626966
REGULATION OF OLIGODENDROCYTE DIFFERENTIATION%GOBP%GO:0048713	18	1.12238	0.62712
PID_EPHB_FWD_PATHWAY%MSIGDB_C2%PID_EPHB_FWD_PATHWAY	33	1.12288	0.627128
SIGNALING BY MET%REACTOME%R-HSA-6806834.2	63	1.12324	0.627435
PROTEIN IMPORT INTO PEROXISOME MEMBRANE%GOBP%GO:0045046	20	1.12298	0.627462
TRNA MODIFICATION%GOBP%GO:0006400	57	1.12088	0.62751
INTRACELLULAR STEROID HORMONE RECEPTOR SIGNALING PATHWAY%GOBP%GO:0030518	40	1.12162	0.627621
REGULATION OF CELLULAR RESPIRATION%GOBP%GO:0043457	19	1.1209	0.627987
SYNAPSE ASSEMBLY%GOBP%GO:0007416	70	1.12104	0.628218
PID_FGF_PATHWAY%MSIGDB_C2%PID_FGF_PATHWAY	44	1.11834	0.629543
NEGATIVE REGULATION OF LIPID BIOSYNTHETIC PROCESS%GOBP%GO:0051055	41	1.11772	0.629777
POSITIVE REGULATION OF GLUCOSE TRANSMEMBRANE TRANSPORT%GOBP%GO:0010828	29	1.11946	0.629886
IL17 SIGNALING PATHWAY%WIKIPATHWAYS_20210210%WP2112%HOMO SAPIENS	26	1.11839	0.62995
NEGATIVE REGULATION OF GTPASE ACTIVITY%GOBP%GO:0034260	21	1.11787	0.63001
SIGNALING BY PDGF%REACTOME%R-HSA-186797.4	47	1.11735	0.630018
CALNEXIN CALRETICULIN CYCLE%REACTOME%R-HSA-901042.2	23	1.11882	0.630152
NEURON DEATH%GOBP%GO:0070997	23	1.11853	0.630191
ACYLGLYCEROL BIOSYNTHETIC PROCESS%GOBP%GO:0046463	19	1.119	0.63032
CATECHOLAMINE METABOLIC PROCESS%GOBP%GO:0006584	22	1.11653	0.631141
MESONEPHRIC TUBULE DEVELOPMENT%GOBP%GO:0072164	30	1.11623	0.63125
MYOBLAST DIFFERENTIATION%GOBP%GO:0045445	22	1.11497	0.633346
REGULATION OF TP53 ACTIVITY THROUGH METHYLATION%REACTOME DATABASE ID RELEASE 75%6804760	16	1.11462	0.633518
SEMI-LUNAR VALVE DEVELOPMENT%GOBP%GO:1905314	40	1.11201	0.635202
SKELETAL MUSCLE TISSUE DEVELOPMENT%GOBP%GO:0007519	36	1.11303	0.635267
ANGIOTENSIN_II-STIMULATED_SIGNALING_THROUGH_G_PROTEINS_AND_BETA-ARRESTIN%PANTHER PATHWAY%P05911	34	1.11317	0.635482
CYTOPLASMIC MICROTUBULE ORGANIZATION%GOBP%GO:0031122	51	1.11159	0.635537
EPHA2 FORWARD SIGNALING%PATHWAY INTERACTION DATABASE NCI-NATURE CURATED DATA%EPHA2 FORWARD SIGNALING	18	1.11202	0.635711
POSITIVE REGULATION OF CALCIUM ION TRANSMEMBRANE TRANSPORTER ACTIVITY%GOBP%GO:1901021	26	1.11253	0.635766
LIVER DEVELOPMENT%GOBP%GO:0001889	32	1.11321	0.635924
S1P3 PATHWAY%PATHWAY INTERACTION DATABASE NCI-NATURE CURATED DATA%S1P3 PATHWAY	25	1.11212	0.63603
RESPONSE TO STEROL%GOBP%GO:0036314	23	1.11092	0.636473
ADRENERGIC RECEPTOR SIGNALING PATHWAY%GOBP%GO:0071875	20	1.11007	0.636594
CATECHOL-CONTAINING COMPOUND METABOLIC PROCESS%GOBP%GO:0009712	22	1.11055	0.636668
BRANCHING MORPHOGENESIS OF AN EPITHELIAL TUBE%GOBP%GO:0048754	48	1.10943	0.636842
ACTIVATION OF KAINATE RECEPTORS UPON GLUTAMATE BINDING%REACTOME%R-HSA-451326.2	29	1.11013	0.636989
RESISTIN AS A REGULATOR OF INFLAMMATION%WIKIPATHWAYS_20210210%WP4481%HOMO SAPIENS	23	1.10909	0.637006
NCAM1 INTERACTIONS%REACTOME%R-HSA-419037.1	35	1.10848	0.637217
HUMAN THYROID STIMULATING HORMONE (TSH) SIGNALING PATHWAY%WIKIPATHWAYS_20210210%WP2032%HOMO SAPIENS	53	1.1082	0.637266
SIGNAL TRANSDUCTION INVOLVED IN CELL CYCLE CHECKPOINT%GOBP%GO:0072395	62	1.10947	0.637272
RAF ACTIVATION%REACTOME DATABASE ID RELEASE 75%5673000	32	1.10859	0.637526
CELL FATE SPECIFICATION%GOBP%GO:0001708	42	1.10774	0.637692
POSITIVE REGULATION OF STRIATED MUSCLE TISSUE DEVELOPMENT%GOBP%GO:0045844	35	1.10712	0.637909
TRANSPORT OF VIRUS%GOBP%GO:0046794	54	1.10736	0.637964
REGULATION OF MEMBRANE PERMEABILITY%GOBP%GO:0090559	74	1.10623	0.639157
POSITIVE REGULATION OF SYNAPSE ASSEMBLY%GOBP%GO:0051965	21	1.10557	0.639982
REGULATION OF FZD BY UBIQUITINATION%REACTOME%R-HSA-4641263.2	21	1.10485	0.640866
RESPONSE TO CORTICOSTEROID%GOBP%GO:0031960	34	1.10392	0.642274
IRON-SULFUR CLUSTER ASSEMBLY%GOBP%GO:0016226	19	1.10346	0.642677
PID_ARF6_PATHWAY%MSIGDB_C2%PID_ARF6_PATHWAY	28	1.1018	0.643971
PHOSPHORYLATION OF THE APC C%REACTOME%R-HSA-176412.3	17	1.10242	0.644268
PHOSPHOLIPID DEPHOSPHORYLATION%GOBP%GO:0046839	22	1.10214	0.64433
BASE-EXCISION REPAIR, AP SITE FORMATION%GOBP%GO:0006285	18	1.10181	0.644481
GLYCOGEN SYNTHESIS%REACTOME DATABASE ID RELEASE 75%3322077	15	1.0981	0.644844
APOPTOTIC MITOCHONDRIAL CHANGES%GOBP%GO:0008637	43	1.09976	0.645013
REGULATION OF RECEPTOR BINDING%GOBP%GO:1900120	18	1.09925	0.645065
HISTONE H2A MONOUBIQUITINATION%GOBP%GO:0035518	15	1.09945	0.645159
POSITIVE REGULATION OF PROTEIN COMPLEX DISASSEMBLY%GOBP%GO:0043243	26	1.09814	0.645278
AURORA A SIGNALING%PATHWAY INTERACTION DATABASE NCI-NATURE CURATED DATA%AURORA A SIGNALING	29	1.09983	0.645403
CRANIAL SKELETAL SYSTEM DEVELOPMENT%GOBP%GO:1904888	24	1.09855	0.645485
METALLO-SULFUR CLUSTER ASSEMBLY%GOBP%GO:0031163	19	1.09825	0.645559
ERBB SIGNALING PATHWAY%GOBP%GO:0038127	64	1.09872	0.645666
NEURAL CREST CELL DIFFERENTIATION%GOBP%GO:0014033	58	1.09741	0.64576
POSITIVE REGULATION OF MUSCLE ORGAN DEVELOPMENT%GOBP%GO:0048636	35	1.09984	0.6459
ANTERIOR/POSTERIOR PATTERN SPECIFICATION%GOBP%GO:0009952	82	1.0967	0.646148
P75NTR SIGNALS VIA NF-KB%REACTOME DATABASE ID RELEASE 75%193639	15	1.10047	0.646201
INOSITOL PHOSPHATE METABOLISM%REACTOME%R-HSA-1483249.3	43	1.1002	0.646243
AXON GUIDANCE MEDIATED BY SLIT ROBO%PANTHER PATHWAY%P00008	22	1.09993	0.646251
MESONEPHRIC EPITHELIUM DEVELOPMENT%GOBP%GO:0072163	30	1.09687	0.646293
REGULATION OF CARDIAC MUSCLE CELL DIFFERENTIATION%GOBP%GO:2000725	17	1.09545	0.64664
BIOCARTA_INTRINSIC_PATHWAY%MSIGDB_C2%BIOCARTA_INTRINSIC_PATHWAY	15	1.09564	0.646756
POSITIVE REGULATION OF BLOOD VESSEL ENDOTHELIAL CELL MIGRATION%GOBP%GO:0043536	43	1.09585	0.64682
NEGATIVE REGULATION OF INTRINSIC APOPTOTIC SIGNALING PATHWAY IN RESPONSE TO DNA DAMAGE%GOBP%GO:1902230	20	1.09601	0.647037
BIOCARTA_EPO_PATHWAY%MSIGDB_C2%BIOCARTA_EPO_PATHWAY	15	1.09471	0.647202
REGULATION OF RUNX2 EXPRESSION AND ACTIVITY%REACTOME%R-HSA-8939902.1	68	1.09495	0.647208
SCF-DEPENDENT PROTEASOMAL UBIQUITIN-DEPENDENT PROTEIN CATABOLIC PROCESS%GOBP%GO:0031146	86	1.09296	0.647751
BETA2 ADRENERGIC RECEPTOR SIGNALING PATHWAY%PANTHER PATHWAY%P04378	24	1.09228	0.648133
CELLULAR RESPONSE TO NERVE GROWTH FACTOR STIMULUS%GOBP%GO:1990090	22	1.09298	0.648224
PID_IFNG_PATHWAY%MSIGDB_C2%PID_IFNG_PATHWAY	28	1.09366	0.648323
REGULATION OF MEGAKARYOCYTE DIFFERENTIATION%GOBP%GO:0045652	36	1.09236	0.64847
FOXO-MEDIATED TRANSCRIPTION OF CELL DEATH GENES%REACTOME%R-HSA-9614657.1	15	1.0933	0.648559
CANONICAL AND NON-CANONICAL NOTCH SIGNALING%WIKIPATHWAYS_20210210%WP3845%HOMO SAPIENS	19	1.09301	0.648666
REGULATION OF OSTEOBLAST DIFFERENTIATION%GOBP%GO:0045667	73	1.09371	0.648734
PROTEIN REFOLDING%GOBP%GO:0042026	18	1.09025	0.651752
MELANOSOME LOCALIZATION%GOBP%GO:0032400	17	1.08998	0.651828
PRESYNAPTIC FUNCTION OF KAINATE RECEPTORS%REACTOME DATABASE ID RELEASE 75%500657	21	1.08938	0.652585
APC C:CDC20 MEDIATED DEGRADATION OF MITOTIC PROTEINS%REACTOME%R-HSA-176409.3	71	1.08622	0.652995
GLUCURONIDATION%REACTOME DATABASE ID RELEASE 75%156588	25	1.08542	0.653094
REGULATION OF NECROPTOTIC PROCESS%GOBP%GO:0060544	21	1.08714	0.653144
PEROXISOMAL LIPID METABOLISM%REACTOME%R-HSA-390918.5	23	1.08561	0.653217
RESPONSE TO CHOLESTEROL%GOBP%GO:0070723	19	1.08488	0.653239
RESPONSE TO CARBOHYDRATE%GOBP%GO:0009743	59	1.08875	0.653396
HISTONE MONOUBIQUITINATION%GOBP%GO:0010390	27	1.08625	0.653435
RIBONUCLEOSIDE DIPHOSPHATE METABOLIC PROCESS%GOBP%GO:0009185	36	1.08502	0.65344
SIGNALING BY TGF-BETA RECEPTOR COMPLEX%REACTOME DATABASE ID RELEASE 75%170834	70	1.08772	0.653485
NEUTRAL LIPID BIOSYNTHETIC PROCESS%GOBP%GO:0046460	19	1.08747	0.653508
PULMONARY VALVE MORPHOGENESIS%GOBP%GO:0003184	17	1.08715	0.653639
POSITIVE REGULATION OF STRESS FIBER ASSEMBLY%GOBP%GO:0051496	41	1.08565	0.653656
POSITIVE REGULATION OF PROTEIN INSERTION INTO MITOCHONDRIAL MEMBRANE INVOLVED IN APOPTOTIC SIGNALING PATHWAY%GOBP%GO:1900740	26	1.08788	0.653658
CEREBELLAR CORTEX DEVELOPMENT%GOBP%GO:0021695	16	1.08658	0.653788
PID_HEDGEHOG_2PATHWAY%MSIGDB_C2%PID_HEDGEHOG_2PATHWAY	16	1.08826	0.653896
REGULATION OF MULTICELLULAR ORGANISM GROWTH%GOBP%GO:0040014	17	1.08627	0.653914
ESTABLISHMENT OF MITOTIC SPINDLE LOCALIZATION%GOBP%GO:0040001	26	1.08792	0.654081
FBXL7 DOWN-REGULATES AURKA DURING MITOTIC ENTRY AND IN EARLY MITOSIS%REACTOME%R-HSA-8854050.2	53	1.08258	0.65439
REGULATION OF RAS BY GAPS%REACTOME DATABASE ID RELEASE 75%5658442	65	1.08394	0.654673
POSITIVE REGULATION OF CELL MORPHOGENESIS INVOLVED IN DIFFERENTIATION%GOBP%GO:0010770	92	1.08263	0.654807
REGULATION OF CYTOPLASMIC AND NUCLEAR SMAD2 3 SIGNALING%PATHWAY INTERACTION DATABASE NCI-NATURE CURATED DATA%REGULATION OF CYTOPLASMIC AND NUCLEAR SMAD2 3 SIGNALING	18	1.08206	0.654981
RESPONSE TO PURINE-CONTAINING COMPOUND%GOBP%GO:0014074	61	1.08274	0.655099
INSULIN RECEPTOR SIGNALING PATHWAY%GOBP%GO:0008286	67	1.08138	0.655357
OVULATION CYCLE%GOBP%GO:0042698	19	1.0816	0.655403
SIGNALING BY CYTOSOLIC FGFR1 FUSION MUTANTS%REACTOME DATABASE ID RELEASE 75%1839117	15	1.08277	0.65554
CARDIAC MUSCLE CELL ACTION POTENTIAL INVOLVED IN CONTRACTION%GOBP%GO:0086002	34	1.08311	0.65585
DEVELOPMENTAL CELL GROWTH%GOBP%GO:0048588	40	1.08087	0.655907
ADHERENS JUNCTION ORGANIZATION%GOBP%GO:0034332	63	1.0828	0.655977
ANTERIOR/POSTERIOR AXIS SPECIFICATION%GOBP%GO:0009948	26	1.08055	0.656036
BRANCHING INVOLVED IN URETERIC BUD MORPHOGENESIS%GOBP%GO:0001658	18	1.07945	0.65629
LONG-TERM POTENTIATION%REACTOME%R-HSA-9620244.2	21	1.07969	0.656314
DUAL INCISION IN GG-NER%REACTOME%R-HSA-5696400.1	39	1.07703	0.656627
REGULATION OF DENDRITIC SPINE MORPHOGENESIS%GOBP%GO:0061001	27	1.07903	0.656641
SEX DIFFERENTIATION%GOBP%GO:0007548	96	1.07969	0.656812
POSITIVE REGULATION OF TRANSCRIPTION BY RNA POLYMERASE I%GOBP%GO:0045943	20	1.07718	0.656851
CA2+ PATHWAY%REACTOME%R-HSA-4086398.3	55	1.0786	0.656984
DEGRADATION OF AXIN%REACTOME DATABASE ID RELEASE 75%4641257	53	1.07734	0.657016
SPECIFICATION OF SYMMETRY%GOBP%GO:0009799	69	1.07981	0.657063
POSITIVE REGULATION OF GLUCOSE IMPORT%GOBP%GO:0046326	24	1.07647	0.657267
REGULATION OF SYNAPTIC VESICLE CYCLE%GOBP%GO:0098693	33	1.07821	0.657281
HISTONE H3-K4 METHYLATION%GOBP%GO:0051568	21	1.07736	0.65748
DOWNSTREAM SIGNALING OF ACTIVATED FGFR2%REACTOME%R-HSA-5654696.1	22	1.07749	0.657715
REGULATION OF MRNA 3'-END PROCESSING%GOBP%GO:0031440	23	1.07757	0.658062
SEMA4D INDUCED CELL MIGRATION AND GROWTH-CONE COLLAPSE%REACTOME%R-HSA-416572.3	19	1.07543	0.658925
PIGMENT GRANULE LOCALIZATION%GOBP%GO:0051875	17	1.07353	0.662341
NIK-->NONCANONICAL NF-KB SIGNALING%REACTOME%R-HSA-5676590.1	57	1.07049	0.663133
G2 M DNA DAMAGE CHECKPOINT%REACTOME DATABASE ID RELEASE 75%69473	52	1.07072	0.663172
VIRAL MESSENGER RNA SYNTHESIS%REACTOME DATABASE ID RELEASE 75%168325	39	1.07277	0.663347
5HT1 TYPE RECEPTOR MEDIATED SIGNALING PATHWAY%PANTHER PATHWAY%P04373	41	1.07078	0.663522
SNRNA TRANSCRIPTION%GOBP%GO:0009301	63	1.07096	0.663663
PROTEIN INSERTION INTO MEMBRANE%GOBP%GO:0051205	35	1.07239	0.663681
NUCLEAR PORE COMPLEX (NPC) DISASSEMBLY%REACTOME%R-HSA-3301854.2	30	1.06966	0.663842
BASE CONVERSION OR SUBSTITUTION EDITING%GOBP%GO:0016553	19	1.07179	0.663929
RESPONSE TO KETONE%GOBP%GO:1901654	64	1.06981	0.66403
RESPONSE TO NERVE GROWTH FACTOR%GOBP%GO:1990089	22	1.07124	0.664075
REGULATION OF FIBROBLAST PROLIFERATION%GOBP%GO:0048145	44	1.07096	0.664154
RNA 3'-END PROCESSING%GOBP%GO:0031123	89	1.07189	0.664215
HISTONE UBIQUITINATION%GOBP%GO:0016574	34	1.07136	0.664319
OOGENESIS%GOBP%GO:0048477	28	1.06578	0.665883
RESPONSE TO CADMIUM ION%GOBP%GO:0046686	29	1.06598	0.66596
CELLULAR AMINO ACID CATABOLIC PROCESS%GOBP%GO:0009063	100	1.06836	0.666071
PORE COMPLEX ASSEMBLY%GOBP%GO:0046931	16	1.06599	0.666434
PID_NEPHRIN_NEPH1_PATHWAY%MSIGDB_C2%PID_NEPHRIN_NEPH1_PATHWAY	26	1.06768	0.666456
RIBONUCLEOPROTEIN COMPLEX EXPORT FROM NUCLEUS%GOBP%GO:0071426	99	1.06621	0.666482
ADENYLATE CYCLASE-ACTIVATING ADRENERGIC RECEPTOR SIGNALING PATHWAY%GOBP%GO:0071880	18	1.06368	0.666621
REGENERATION%GOBP%GO:0031099	32	1.06342	0.66665
PID_ARF_3PATHWAY%MSIGDB_C2%PID_ARF_3PATHWAY	15	1.06634	0.666687
WNT SIGNALING PATHWAY (NETPATH)%WIKIPATHWAYS_20210210%WP363%HOMO SAPIENS	42	1.0678	0.666717
GLUCAGON SIGNALING IN METABOLIC REGULATION%REACTOME DATABASE ID RELEASE 75%163359	33	1.06512	0.666743
SHC-MEDIATED CASCADE:FGFR2%REACTOME%R-HSA-5654699.1	15	1.0631	0.666764
INSULIN PATHWAY%PATHWAY INTERACTION DATABASE NCI-NATURE CURATED DATA%INSULIN PATHWAY	45	1.06699	0.666855
CHONDROITIN SULFATE BIOSYNTHETIC PROCESS%GOBP%GO:0030206	19	1.06675	0.666867
NEGATIVE REGULATION OF TRANSMEMBRANE TRANSPORT%GOBP%GO:0034763	81	1.06721	0.666886
FIBROBLAST GROWTH FACTOR RECEPTOR SIGNALING PATHWAY%GOBP%GO:0008543	71	1.06648	0.666914
PROTEIN TRANSMEMBRANE IMPORT INTO INTRACELLULAR ORGANELLE%GOBP%GO:0044743	35	1.0625	0.666957
HISTONE ACETYLATION%GOBP%GO:0016573	61	1.06273	0.666998
MITOTIC CYTOKINESIS%GOBP%GO:0000281	57	1.06372	0.667044
MULTIVESICULAR BODY SORTING PATHWAY%GOBP%GO:0071985	31	1.0642	0.667074
PID_FOXO_PATHWAY%MSIGDB_C2%PID_FOXO_PATHWAY	37	1.06443	0.667152
CELLULAR RESPONSE TO GLUCOCORTICOID STIMULUS%GOBP%GO:0071385	18	1.06389	0.667197
APOPTOTIC EXECUTION PHASE%REACTOME DATABASE ID RELEASE 75%75153	40	1.06461	0.667276
RESPONSE TO EXOGENOUS DSRNA%GOBP%GO:0043330	31	1.06155	0.668434
VPU MEDIATED DEGRADATION OF CD4%REACTOME DATABASE ID RELEASE 75%180534	50	1.06062	0.669853
ACTIVATION OF BH3-ONLY PROTEINS%REACTOME DATABASE ID RELEASE 75%114452	30	1.06025	0.670113
EPIDERMAL GROWTH FACTOR RECEPTOR SIGNALING PATHWAY%GOBP%GO:0007173	44	1.05965	0.670377
HISTONE H2A UBIQUITINATION%GOBP%GO:0033522	19	1.05968	0.670825
REGULATION OF VASCULAR ENDOTHELIAL CELL PROLIFERATION%GOBP%GO:1905562	17	1.05843	0.670883
CELLULAR RESPONSE TO ALKALOID%GOBP%GO:0071312	17	1.05848	0.671288
REGULATION OF SUBSTRATE ADHESION-DEPENDENT CELL SPREADING%GOBP%GO:1900024	45	1.05864	0.671452
FORMATION OF TC-NER PRE-INCISION COMPLEX%REACTOME%R-HSA-6781823.1	51	1.05874	0.671756
G-PROTEIN BETA:GAMMA SIGNALLING%REACTOME DATABASE ID RELEASE 75%397795	30	1.05729	0.672723
RNA POLYMERASE III CHAIN ELONGATION%REACTOME DATABASE ID RELEASE 75%73780	18	1.05667	0.673475
MAINTENANCE OF PROTEIN LOCATION IN NUCLEUS%GOBP%GO:0051457	18	1.05518	0.675972
HIPPO SIGNALING%GOBP%GO:0035329	23	1.05463	0.6766
PROTEIN ACETYLATION%GOBP%GO:0006473	76	1.05241	0.679162
REGULATION OF CALCIUM ION TRANSMEMBRANE TRANSPORTER ACTIVITY%GOBP%GO:1901019	61	1.05204	0.679455
PID_NETRIN_PATHWAY%MSIGDB_C2%PID_NETRIN_PATHWAY	25	1.05248	0.679519
POSITIVE REGULATION OF SMOOTHENED SIGNALING PATHWAY%GOBP%GO:0045880	19	1.05262	0.679723
FACTORS AND PATHWAYS AFFECTING INSULIN-LIKE GROWTH FACTOR (IGF1)-AKT SIGNALING%WIKIPATHWAYS_20210210%WP3850%HOMO SAPIENS	23	1.05283	0.679799
P38 MAPK SIGNALING PATHWAY%WIKIPATHWAYS_20210210%WP400%HOMO SAPIENS	26	1.0499	0.680381
REGULATION OF NEUROTRANSMITTER UPTAKE%GOBP%GO:0051580	16	1.05119	0.680716
PROTEIN HYDROXYLATION%GOBP%GO:0018126	19	1.04997	0.680726
PROTEIN O-LINKED GLYCOSYLATION%GOBP%GO:0006493	82	1.04922	0.680817
PLASMA MEMBRANE ORGANIZATION%GOBP%GO:0007009	73	1.04889	0.681003
POSITIVE REGULATION OF PEPTIDYL-SERINE PHOSPHORYLATION OF STAT PROTEIN%GOBP%GO:0033141	18	1.04934	0.681081
PID_ILK_PATHWAY%MSIGDB_C2%PID_ILK_PATHWAY	31	1.05001	0.681135
REGULATION OF GLUCOSE METABOLIC PROCESS%GOBP%GO:0010906	64	1.05018	0.681297
POSITIVE REGULATION OF SPROUTING ANGIOGENESIS%GOBP%GO:1903672	31	1.05035	0.681428
REGULATION OF RETINOBLASTOMA PROTEIN%PATHWAY INTERACTION DATABASE NCI-NATURE CURATED DATA%REGULATION OF RETINOBLASTOMA PROTEIN	62	1.0505	0.681611
NEURAL PRECURSOR CELL PROLIFERATION%GOBP%GO:0061351	34	1.04777	0.682757
EXTENSION OF TELOMERES%REACTOME DATABASE ID RELEASE 75%180786	44	1.04701	0.683801
REGULATION OF COLLAGEN BIOSYNTHETIC PROCESS%GOBP%GO:0032965	15	1.04667	0.684027
DISEASES ASSOCIATED WITH O-GLYCOSYLATION OF PROTEINS%REACTOME DATABASE ID RELEASE 75%3906995	63	1.0458	0.684893
ARTERY DEVELOPMENT%GOBP%GO:0060840	45	1.04585	0.685295
NICOTINE PHARMACODYNAMICS PATHWAY%PANTHER PATHWAY%P06587	31	1.04457	0.68546
REGULATION OF MICROTUBULE CYTOSKELETON%WIKIPATHWAYS_20210210%WP2038%HOMO SAPIENS	33	1.04481	0.685462
CELLULAR CARBOHYDRATE BIOSYNTHETIC PROCESS%GOBP%GO:0034637	46	1.04427	0.685573
ENDOPLASMIC RETICULUM CALCIUM ION HOMEOSTASIS%GOBP%GO:0032469	18	1.0449	0.685785
AORTIC VALVE DEVELOPMENT%GOBP%GO:0003176	36	1.045	0.686077
NEGATIVE REGULATION OF INTRACELLULAR TRANSPORT%GOBP%GO:0032387	42	1.0426	0.687498
BIOCARTA_INTEGRIN_PATHWAY%MSIGDB_C2%BIOCARTA_INTEGRIN_PATHWAY	27	1.04275	0.687687
POSITIVE REGULATION OF CELL CYCLE G1/S PHASE TRANSITION%GOBP%GO:1902808	32	1.04275	0.688174
EMBRYONIC AXIS SPECIFICATION%GOBP%GO:0000578	22	1.0413	0.689694
MICROTUBULE POLYMERIZATION%GOBP%GO:0046785	27	1.04031	0.690272
REGULATION OF TRANSCRIPTION INVOLVED IN G1/S TRANSITION OF MITOTIC CELL CYCLE%GOBP%GO:0000083	23	1.04078	0.690275
BIOCARTA_CXCR4_PATHWAY%MSIGDB_C2%BIOCARTA_CXCR4_PATHWAY	17	1.03996	0.690499
EXPORT OF VIRAL RIBONUCLEOPROTEINS FROM NUCLEUS%REACTOME DATABASE ID RELEASE 75%168274	28	1.04041	0.69055
TRANSPORT OF MATURE MRNAS DERIVED FROM INTRONLESS TRANSCRIPTS%REACTOME DATABASE ID RELEASE 75%159234	37	1.03626	0.691616
NEGATIVE REGULATION OF RESPONSE TO DNA DAMAGE STIMULUS%GOBP%GO:2001021	52	1.03697	0.69166
ID%IOB%ID	23	1.03646	0.69166
NEGATIVE REGULATION OF PROTEIN DEPOLYMERIZATION%GOBP%GO:1901880	38	1.03746	0.691697
ACTIN FILAMENT BUNDLE ORGANIZATION%GOBP%GO:0061572	48	1.03668	0.69172
VENTRICULAR SEPTUM MORPHOGENESIS%GOBP%GO:0060412	29	1.03712	0.691867
PROTEIN-PROTEIN INTERACTIONS AT SYNAPSES%REACTOME DATABASE ID RELEASE 75%6794362	77	1.03747	0.692157
ALPHA 6 BETA 4 SIGNALING PATHWAY%WIKIPATHWAYS_20210210%WP244%HOMO SAPIENS	25	1.03754	0.692509
JNK CASCADE%GOBP%GO:0007254	55	1.03815	0.692728
BETA3 ADRENERGIC RECEPTOR SIGNALING PATHWAY%PANTHER PATHWAY%P04379	27	1.03766	0.69276
REGULATION OF TP53 ACTIVITY THROUGH PHOSPHORYLATION%REACTOME DATABASE ID RELEASE 75%6804756	86	1.03834	0.692813
POSITIVE REGULATION OF CARDIAC MUSCLE HYPERTROPHY%GOBP%GO:0010613	18	1.03783	0.692898
CARDIAC VENTRICLE MORPHOGENESIS%GOBP%GO:0003208	54	1.03437	0.693107
3Q29 COPY NUMBER VARIATION SYNDROME%WIKIPATHWAYS_20210210%WP4906%HOMO SAPIENS	42	1.0341	0.693151
BIOCARTA_FAS_PATHWAY%MSIGDB_C2%BIOCARTA_FAS_PATHWAY	21	1.03837	0.693268
GLYCOSAMINOGLYCAN CATABOLIC PROCESS%GOBP%GO:0006027	49	1.03444	0.693448
STEM CELL DIVISION%GOBP%GO:0017145	17	1.03479	0.693698
POSITIVE REGULATION OF MUSCLE HYPERTROPHY%GOBP%GO:0014742	18	1.03452	0.693767
INITIATION OF TRANSCRIPTION AND TRANSLATION ELONGATION AT THE HIV-1 LTR%WIKIPATHWAYS_20210210%WP3414%HOMO SAPIENS	24	1.03326	0.693914
FEEDING BEHAVIOR%GOBP%GO:0007631	28	1.03347	0.693945
BRANCHED-CHAIN AMINO ACID CATABOLISM%REACTOME%R-HSA-70895.4	20	1.0349	0.693946
BIOCARTA_CDMAC_PATHWAY%MSIGDB_C2%BIOCARTA_CDMAC_PATHWAY	15	1.03154	0.696039
DENDRITIC SPINE ORGANIZATION%GOBP%GO:0097061	26	1.02982	0.696155
MTOR SIGNALING PATHWAY%PATHWAY INTERACTION DATABASE NCI-NATURE CURATED DATA%MTOR SIGNALING PATHWAY	62	1.03168	0.696239
PROTEOGLYCAN BIOSYNTHETIC PROCESS%GOBP%GO:0030166	53	1.03	0.696279
BIOCARTA_NGF_PATHWAY%MSIGDB_C2%BIOCARTA_NGF_PATHWAY	16	1.03023	0.696327
REGULATION OF PROTEIN DEACETYLATION%GOBP%GO:0090311	27	1.03179	0.696475
OUTFLOW TRACT SEPTUM MORPHOGENESIS%GOBP%GO:0003148	25	1.03035	0.696577
COMMON PATHWAYS UNDERLYING DRUG ADDICTION%WIKIPATHWAYS_20210210%WP2636%HOMO SAPIENS	26	1.0305	0.696735
CELLULAR RESPONSE TO AMMONIUM ION%GOBP%GO:0071242	47	1.03072	0.696766
BIOCARTA_G1_PATHWAY%MSIGDB_C2%BIOCARTA_G1_PATHWAY	19	1.0309	0.696882
REGULATION OF HISTONE H3-K4 METHYLATION%GOBP%GO:0051569	16	1.0279	0.698166
ACTIVATION OF APC C AND APC C:CDC20 MEDIATED DEGRADATION OF MITOTIC PROTEINS%REACTOME DATABASE ID RELEASE 75%176814	72	1.02816	0.698593
POST NMDA RECEPTOR ACTIVATION EVENTS%REACTOME DATABASE ID RELEASE 75%438064	54	1.02793	0.698616
REGULATION OF ESTABLISHMENT OF PLANAR POLARITY%GOBP%GO:0090175	94	1.02823	0.698956
REGULATION OF NUCLEOCYTOPLASMIC TRANSPORT%GOBP%GO:0046822	67	1.02532	0.699564
REGULATION OF ATP METABOLIC PROCESS%GOBP%GO:1903578	90	1.02677	0.700037
INTERNAL PROTEIN AMINO ACID ACETYLATION%GOBP%GO:0006475	63	1.02653	0.700039
FOXO FAMILY SIGNALING%PATHWAY INTERACTION DATABASE NCI-NATURE CURATED DATA%FOXO FAMILY SIGNALING	48	1.02532	0.700043
OVARIAN FOLLICLE DEVELOPMENT%GOBP%GO:0001541	18	1.02601	0.700134
CYTOPLASMIC SEQUESTERING OF PROTEIN%GOBP%GO:0051220	15	1.02535	0.700488
SHC1 EVENTS IN ERBB2 SIGNALING%REACTOME DATABASE ID RELEASE 75%1250196	18	1.02606	0.70052
SYNAPTIC ADHESION-LIKE MOLECULES%REACTOME DATABASE ID RELEASE 75%8849932	19	1.0255	0.70069
REGULATION OF DENDRITE MORPHOGENESIS%GOBP%GO:0048814	51	1.02447	0.700813
FGFR2 MUTANT RECEPTOR ACTIVATION%REACTOME%R-HSA-1839126.2	29	1.02369	0.701925
UBIQUITIN-DEPENDENT DEGRADATION OF CYCLIN D%REACTOME DATABASE ID RELEASE 75%75815	50	1.02272	0.701939
URETERIC BUD DEVELOPMENT%GOBP%GO:0001657	29	1.02287	0.702109
REGULATION OF RENAL SYSTEM PROCESS%GOBP%GO:0098801	15	1.02291	0.702509
MESONEPHROS DEVELOPMENT%GOBP%GO:0001823	34	1.02191	0.702641
ACTIN FILAMENT BUNDLE ASSEMBLY%GOBP%GO:0051017	48	1.02307	0.702692
GLAND MORPHOGENESIS%GOBP%GO:0022612	21	1.02043	0.70276
POSITIVE REGULATION OF PROTEIN LOCALIZATION TO NUCLEUS%GOBP%GO:1900182	61	1.02206	0.702792
SIGNAL TRANSDUCTION BY L1%REACTOME%R-HSA-445144.1	19	1.02051	0.703075
CELL GROWTH%GOBP%GO:0016049	41	1.02095	0.703194
URETERIC BUD MORPHOGENESIS%GOBP%GO:0060675	20	1.02057	0.70346
FGFR2 LIGAND BINDING AND ACTIVATION%REACTOME%R-HSA-190241.1	15	1.01981	0.703511
CEREBELLUM MORPHOGENESIS%GOBP%GO:0021587	15	1.02103	0.70353
POSITIVE REGULATION OF PROTEIN LOCALIZATION TO CELL PERIPHERY%GOBP%GO:1904377	53	1.02117	0.703722
NEGATIVE REGULATION OF LIPID METABOLIC PROCESS%GOBP%GO:0045833	70	1.01936	0.70391
BODY FLUID SECRETION%GOBP%GO:0007589	26	1.01888	0.704403
REGULATION OF CENTROSOME DUPLICATION%GOBP%GO:0010824	33	1.01738	0.706048
NUCLEOTIDE-EXCISION REPAIR, DNA DAMAGE RECOGNITION%GOBP%GO:0000715	21	1.01742	0.706438
PROTEIN LOCALIZATION TO CELL SURFACE%GOBP%GO:0034394	25	1.01763	0.706481
CORTICOTROPIN-RELEASING HORMONE SIGNALING PATHWAY%WIKIPATHWAYS_20210210%WP2355%HOMO SAPIENS	64	1.01671	0.706884
PID_PI3KCI_AKT_PATHWAY%MSIGDB_C2%PID_PI3KCI_AKT_PATHWAY	25	1.01613	0.707619
ERBB2 SIGNALING PATHWAY%GOBP%GO:0038128	31	1.01587	0.707691
ADP METABOLIC PROCESS%GOBP%GO:0046031	30	1.01444	0.709684
HDACS DEACETYLATE HISTONES%REACTOME%R-HSA-3214815.3	28	1.01411	0.709906
SOMATIC STEM CELL POPULATION MAINTENANCE%GOBP%GO:0035019	26	1.01385	0.709957
NCRNA TRANSCRIPTION%GOBP%GO:0098781	77	1.01446	0.710123
RHO GTPASES ACTIVATE CIT%REACTOME%R-HSA-5625900.2	17	1.0126	0.710134
TNFR1-INDUCED NFKAPPAB SIGNALING PATHWAY%REACTOME%R-HSA-5357956.1	20	1.01142	0.710148
SYNTHESIS OF BILE ACIDS AND BILE SALTS VIA 27-HYDROXYCHOLESTEROL%REACTOME DATABASE ID RELEASE 75%193807	15	1.01161	0.710229
MAINTENANCE OF PROTEIN LOCATION%GOBP%GO:0045185	72	1.01231	0.710245
INOSITOL PHOSPHATE METABOLIC PROCESS%GOBP%GO:0043647	44	1.01338	0.710459
BLOOD GROUP SYSTEMS BIOSYNTHESIS%REACTOME%R-HSA-9033658.2	22	1.01265	0.710534
HETEROTRIMERIC G-PROTEIN SIGNALING PATHWAY-ROD OUTER SEGMENT PHOTOTRANSDUCTION%PANTHER PATHWAY%P00028	34	1.01163	0.710669
POSITIVE REGULATION OF DNA REPAIR%GOBP%GO:0045739	55	1.01265	0.711016
SELENOCYSTEINE SYNTHESIS%REACTOME DATABASE ID RELEASE 75%2408557	86	1.01165	0.711109
NEGATIVE REGULATION OF PROTEIN LOCALIZATION TO NUCLEUS%GOBP%GO:1900181	17	1.0127	0.711401
SNRNA METABOLIC PROCESS%GOBP%GO:0016073	81	1.00793	0.713336
POSITIVE REGULATION OF G1/S TRANSITION OF MITOTIC CELL CYCLE%GOBP%GO:1900087	23	1.00945	0.713753
POSITIVE REGULATION OF EMBRYONIC DEVELOPMENT%GOBP%GO:0040019	30	1.00919	0.713773
POSITIVE REGULATION OF RECEPTOR INTERNALIZATION%GOBP%GO:0002092	20	1.00794	0.71381
MALE GONAD DEVELOPMENT%GOBP%GO:0008584	41	1.00879	0.714045
POSITIVE REGULATION OF PROTEIN IMPORT%GOBP%GO:1904591	27	1.00798	0.714201
TGF-BETA SIGNALING PATHWAY%PANTHER PATHWAY%P00052	92	1.00842	0.714305
EMBRYONIC SKELETAL SYSTEM DEVELOPMENT%GOBP%GO:0048706	49	1.008	0.71465
1Q21.1 COPY NUMBER VARIATION SYNDROME%WIKIPATHWAYS_20210210%WP4905%HOMO SAPIENS	19	1.00693	0.714963
DIENCEPHALON DEVELOPMENT%GOBP%GO:0021536	17	1.00559	0.715798
MEMBRANE DEPOLARIZATION DURING ACTION POTENTIAL%GOBP%GO:0086010	30	1.00531	0.715881
STABILIZATION AND EXPANSION OF THE E-CADHERIN ADHERENS JUNCTION%PATHWAY INTERACTION DATABASE NCI-NATURE CURATED DATA%STABILIZATION AND EXPANSION OF THE E-CADHERIN ADHERENS JUNCTION	39	1.00567	0.716101
RHO GTPASES ACTIVATE ROCKS%REACTOME DATABASE ID RELEASE 75%5627117	18	1.00608	0.716254
B-WICH COMPLEX POSITIVELY REGULATES RRNA EXPRESSION%REACTOME%R-HSA-5250924.2	27	1.00574	0.716441
REGULATION OF MEMBRANE LIPID DISTRIBUTION%GOBP%GO:0097035	44	1.00436	0.717361
OXIDATIVE DAMAGE%WIKIPATHWAYS_20210210%WP3941%HOMO SAPIENS	31	1.00388	0.717885
RIBONUCLEOPROTEIN COMPLEX LOCALIZATION%GOBP%GO:0071166	100	1.00258	0.719618
SMOOTH MUSCLE CONTRACTION%REACTOME DATABASE ID RELEASE 75%445355	34	1.00149	0.719941
NICOTINE ACTIVITY ON DOPAMINERGIC NEURONS%WIKIPATHWAYS_20210210%WP1602%HOMO SAPIENS	17	1.0026	0.720056
CARDIAC MUSCLE CELL DEVELOPMENT%GOBP%GO:0055013	36	1.00205	0.720224
SOMITE DEVELOPMENT%GOBP%GO:0061053	23	1.00156	0.720277
SIGNALING BY FGFR2 IIIA TM%REACTOME DATABASE ID RELEASE 75%8851708	19	1.00158	0.720732
POSITIVE REGULATION OF MITOTIC CELL CYCLE PHASE TRANSITION%GOBP%GO:1901992	57	1.00057	0.721397
NEPHRON EPITHELIUM DEVELOPMENT%GOBP%GO:0072009	53	0.995873	0.722502
APOPTOTIC FACTOR-MEDIATED RESPONSE%REACTOME DATABASE ID RELEASE 75%111471	16	0.996322	0.722546
REGULATION OF MITOTIC SPINDLE ORGANIZATION%GOBP%GO:0060236	33	0.995967	0.722791
ADP SIGNALLING THROUGH P2Y PURINOCEPTOR 12%REACTOME%R-HSA-392170.3	22	0.998718	0.722852
SERINE FAMILY AMINO ACID METABOLIC PROCESS%GOBP%GO:0009069	37	0.996571	0.722978
PID_ATM_PATHWAY%MSIGDB_C2%PID_ATM_PATHWAY	18	0.99772	0.72299
MESENCHYMAL CELL DEVELOPMENT%GOBP%GO:0014031	57	0.999107	0.723013
INTERNAL PEPTIDYL-LYSINE ACETYLATION%GOBP%GO:0018393	62	0.996324	0.723018
7Q11.23 COPY NUMBER VARIATION SYNDROME%WIKIPATHWAYS_20210210%WP4932%HOMO SAPIENS	58	0.996994	0.723052
DETERMINATION OF BILATERAL SYMMETRY%GOBP%GO:0009855	68	0.998752	0.723261
CALCIUM-DEPENDENT CELL-CELL ADHESION VIA PLASMA MEMBRANE CELL ADHESION MOLECULES%GOBP%GO:0016339	35	0.997104	0.72331
REGULATION OF MITOCHONDRIAL FISSION%GOBP%GO:0090140	16	0.996607	0.723388
POSITIVE REGULATION OF DENDRITE DEVELOPMENT%GOBP%GO:1900006	36	0.99914	0.723419
REGULATION OF RESPONSE TO DRUG%GOBP%GO:2001023	57	0.997724	0.72346
POSITIVE REGULATION OF NUCLEOCYTOPLASMIC TRANSPORT%GOBP%GO:0046824	42	0.997956	0.723462
PID_PDGFRA_PATHWAY%MSIGDB_C2%PID_PDGFRA_PATHWAY	18	0.995146	0.723497
SIGNALING BY NOTCH1%REACTOME DATABASE ID RELEASE 75%1980143	67	0.998144	0.723553
TRANSCRIPTION ELONGATION FROM RNA POLYMERASE II PROMOTER%GOBP%GO:0006368	57	0.99711	0.723775
POSITIVE REGULATION OF SUBSTRATE ADHESION-DEPENDENT CELL SPREADING%GOBP%GO:1900026	33	0.999184	0.723821
MITOCHONDRIAL CALCIUM ION TRANSPORT%REACTOME DATABASE ID RELEASE 75%8949215	15	0.994605	0.724087
POSITIVE REGULATION OF CARDIAC MUSCLE TISSUE DEVELOPMENT%GOBP%GO:0055025	23	0.992915	0.727133
TRANSCRIPTIONAL REGULATION BY MECP2%REACTOME%R-HSA-8986944.2	52	0.99258	0.727327
REGULATION OF UBIQUITIN-PROTEIN TRANSFERASE ACTIVITY%GOBP%GO:0051438	46	0.99142	0.729248
CELLULAR RESPONSE TO BMP STIMULUS%GOBP%GO:0071773	68	0.990434	0.730284
POST-CHAPERONIN TUBULIN FOLDING PATHWAY%REACTOME DATABASE ID RELEASE 75%389977	20	0.990646	0.730315
SYNTHESIS OF ACTIVE UBIQUITIN: ROLES OF E1 AND E2 ENZYMES%REACTOME DATABASE ID RELEASE 75%8866652	26	0.989479	0.73077
MIDBODY ABSCISSION%GOBP%GO:0061952	15	0.989493	0.73122
G BETA:GAMMA SIGNALLING THROUGH PI3KGAMMA%REACTOME%R-HSA-392451.3	25	0.989659	0.731336
POSITIVE REGULATION OF INSULIN SECRETION%GOBP%GO:0032024	34	0.987545	0.731371
REGULATION OF INTRACELLULAR ESTROGEN RECEPTOR SIGNALING PATHWAY%GOBP%GO:0033146	26	0.987741	0.731439
DEFECTIVE CFTR CAUSES CYSTIC FIBROSIS%REACTOME%R-HSA-5678895.3	58	0.988061	0.731735
UNTITLED%PANTHER PATHWAY%P05916	32	0.987808	0.731775
HDR THROUGH HOMOLOGOUS RECOMBINATION (HRR)%REACTOME%R-HSA-5685942.1	57	0.988161	0.732021
BILE ACID METABOLIC PROCESS%GOBP%GO:0008206	32	0.988177	0.732468
DEVELOPMENT OF PRIMARY MALE SEXUAL CHARACTERISTICS%GOBP%GO:0046546	42	0.988296	0.732718
RESPONSE TO TEMPERATURE STIMULUS%GOBP%GO:0009266	75	0.986222	0.733158
GLI3 IS PROCESSED TO GLI3R BY THE PROTEASOME%REACTOME DATABASE ID RELEASE 75%5610785	58	0.986267	0.733541
SHP2 SIGNALING%PATHWAY INTERACTION DATABASE NCI-NATURE CURATED DATA%SHP2 SIGNALING	55	0.984568	0.733631
VIRAL BUDDING VIA HOST ESCRT COMPLEX%GOBP%GO:0039702	18	0.985708	0.733737
BIOCARTA_HIVNEF_PATHWAY%MSIGDB_C2%BIOCARTA_HIVNEF_PATHWAY	36	0.983477	0.733873
AORTA MORPHOGENESIS%GOBP%GO:0035909	20	0.984197	0.733879
POSITIVE REGULATION OF BMP SIGNALING PATHWAY%GOBP%GO:0030513	25	0.983678	0.733954
NEGATIVE REGULATION OF ANOIKIS%GOBP%GO:2000811	16	0.985314	0.734049
GLYCOSIDE METABOLIC PROCESS%GOBP%GO:0016137	15	0.984571	0.734105
ENVELOPE PROTEINS AND THEIR POTENTIAL ROLES IN EDMD PHYSIOPATHOLOGY%WIKIPATHWAYS_20210210%WP4535%HOMO SAPIENS	24	0.985009	0.734181
HEPATICOBILIARY SYSTEM DEVELOPMENT%GOBP%GO:0061008	33	0.984711	0.734289
REGULATION OF EXIT FROM MITOSIS%GOBP%GO:0007096	36	0.983731	0.734325
RNA POLYMERASE III TRANSCRIPTION INITIATION FROM TYPE 2 PROMOTER%REACTOME%R-HSA-76066.2	27	0.982949	0.734459
NEGATIVE REGULATION OF ION TRANSPORT%GOBP%GO:0043271	94	0.982077	0.735745
CONSTITUTIVE SIGNALING BY ABERRANT PI3K IN CANCER%REACTOME%R-HSA-2219530.1	64	0.980921	0.736741
REGULATION OF DOUBLE-STRAND BREAK REPAIR VIA HOMOLOGOUS RECOMBINATION%GOBP%GO:0010569	29	0.981343	0.736818
RORA ACTIVATES GENE EXPRESSION%REACTOME DATABASE ID RELEASE 75%1368082	16	0.981042	0.736965
HYPOXIA RESPONSE VIA HIF ACTIVATION%PANTHER PATHWAY%P00030	15	0.980452	0.737227
DNA STRAND ELONGATION INVOLVED IN DNA REPLICATION%GOBP%GO:0006271	20	0.980208	0.737268
DEGRADATION OF GLI1 BY THE PROTEASOME%REACTOME%R-HSA-5610780.1	58	0.979513	0.737809
LAGGING STRAND SYNTHESIS%REACTOME DATABASE ID RELEASE 75%69186	19	0.979724	0.737843
ANGIOPOIETIN RECEPTOR TIE2-MEDIATED SIGNALING%PATHWAY INTERACTION DATABASE NCI-NATURE CURATED DATA%ANGIOPOIETIN RECEPTOR TIE2-MEDIATED SIGNALING	48	0.976253	0.739618
G-PROTEIN ACTIVATION%REACTOME DATABASE ID RELEASE 75%202040	28	0.975967	0.739719
EMBRYONIC PLACENTA DEVELOPMENT%GOBP%GO:0001892	23	0.976903	0.739721
PHOSPHODIESTERASES IN NEURONAL FUNCTION%WIKIPATHWAYS_20210210%WP4222%HOMO SAPIENS	35	0.978302	0.739753
REGULATION OF DOUBLE-STRAND BREAK REPAIR VIA NONHOMOLOGOUS END JOINING%GOBP%GO:2001032	18	0.977596	0.739756
POSITIVE REGULATION OF DNA BINDING%GOBP%GO:0043388	38	0.977324	0.73983
REGULATION OF PROTEIN LOCALIZATION TO NUCLEUS%GOBP%GO:1900180	87	0.975426	0.739859
PROTEIN POLYMERIZATION%GOBP%GO:0051258	72	0.975598	0.739981
ASPARTATE FAMILY AMINO ACID BIOSYNTHETIC PROCESS%GOBP%GO:0009067	17	0.976303	0.739985
OXIDATIVE PHOSPHORYLATION%WIKIPATHWAYS_20210210%WP623%HOMO SAPIENS	30	0.97697	0.740061
LAMELLIPODIUM ORGANIZATION%GOBP%GO:0097581	27	0.977628	0.740168
REGULATION OF DENDRITIC SPINE DEVELOPMENT%GOBP%GO:0060998	40	0.977795	0.740316
AMINO ACID METABOLISM%WIKIPATHWAYS_20210210%WP3925%HOMO SAPIENS	51	0.976321	0.740421
DERMATAN SULFATE PROTEOGLYCAN METABOLIC PROCESS%GOBP%GO:0050655	15	0.973728	0.742776
INNER EAR DEVELOPMENT%GOBP%GO:0048839	51	0.973419	0.742965
NEGATIVE REGULATION OF TCF-DEPENDENT SIGNALING BY WNT LIGAND ANTAGONISTS%REACTOME%R-HSA-3772470.2	15	0.97213	0.745138
FRAGILE X SYNDROME %WIKIPATHWAYS_20210210%WP4549%HOMO SAPIENS	87	0.971897	0.745142
HDR THROUGH SINGLE STRAND ANNEALING (SSA)%REACTOME DATABASE ID RELEASE 75%5685938	33	0.971181	0.745684
PYRIMIDINE DEOXYRIBONUCLEOTIDE METABOLIC PROCESS%GOBP%GO:0009219	17	0.971211	0.746097
REGULATION OF MUSCLE CELL APOPTOTIC PROCESS%GOBP%GO:0010660	29	0.969197	0.746945
SIGNAL TRANSDUCTION INVOLVED IN MITOTIC DNA DAMAGE CHECKPOINT%GOBP%GO:1902402	50	0.969805	0.747123
REGULATION OF NEUROTRANSMITTER TRANSPORT%GOBP%GO:0051588	67	0.969965	0.747251
KERATAN SULFATE BIOSYNTHETIC PROCESS%GOBP%GO:0018146	27	0.969218	0.747377
KIDNEY EPITHELIUM DEVELOPMENT%GOBP%GO:0072073	59	0.969383	0.747499
CARDIAC SEPTUM MORPHOGENESIS%GOBP%GO:0060411	48	0.97	0.747645
REGULATION OF SYNAPTIC VESICLE TRANSPORT%GOBP%GO:1902803	24	0.9686	0.747691
CYCLIC PURINE NUCLEOTIDE METABOLIC PROCESS%GOBP%GO:0052652	18	0.96832	0.747773
KERATAN SULFATE BIOSYNTHESIS%REACTOME DATABASE ID RELEASE 75%2022854	27	0.967937	0.748052
PID_NFAT_3PATHWAY%MSIGDB_C2%PID_NFAT_3PATHWAY	40	0.965957	0.748398
POSITIVE REGULATION OF ACTIN FILAMENT BUNDLE ASSEMBLY%GOBP%GO:0032233	48	0.967257	0.748532
RESPONSE TO BMP%GOBP%GO:0071772	68	0.966988	0.748599
DNA REPLICATION%WIKIPATHWAYS_20210210%WP466%HOMO SAPIENS	24	0.965998	0.748777
EAR DEVELOPMENT%GOBP%GO:0043583	60	0.96613	0.748955
NEGATIVE REGULATION OF CYCLIN-DEPENDENT PROTEIN SERINE/THREONINE KINASE ACTIVITY%GOBP%GO:0045736	20	0.967265	0.748989
POSITIVE REGULATION OF PEPTIDYL-SERINE PHOSPHORYLATION%GOBP%GO:0033138	88	0.966283	0.749116
POSITIVE EPIGENETIC REGULATION OF RRNA EXPRESSION%REACTOME DATABASE ID RELEASE 75%5250913	41	0.966462	0.749235
CYCLIC NUCLEOTIDE BIOSYNTHETIC PROCESS%GOBP%GO:0009190	18	0.964304	0.751287
TELENCEPHALON DEVELOPMENT%GOBP%GO:0021537	90	0.963885	0.751666
MULTICELLULAR ORGANISMAL WATER HOMEOSTASIS%GOBP%GO:0050891	55	0.963578	0.751842
PANCREATIC ADENOCARCINOMA PATHWAY%WIKIPATHWAYS_20210210%WP4263%HOMO SAPIENS	65	0.962687	0.753158
REGULATION OF CARDIAC MUSCLE CELL ACTION POTENTIAL%GOBP%GO:0098901	29	0.960882	0.753452
PID_BMP_PATHWAY%MSIGDB_C2%PID_BMP_PATHWAY	31	0.962056	0.753478
THIOESTER BIOSYNTHETIC PROCESS%GOBP%GO:0035384	36	0.961343	0.753498
ADRENALINE,NORADRENALINE INHIBITS INSULIN SECRETION%REACTOME DATABASE ID RELEASE 75%400042	28	0.962245	0.753585
CELLULAR DETOXIFICATION%GOBP%GO:1990748	25	0.961423	0.753803
PROCESSING OF INTRONLESS PRE-MRNAS%REACTOME DATABASE ID RELEASE 75%77595	17	0.960891	0.753909
CAMERA-TYPE EYE MORPHOGENESIS%GOBP%GO:0048593	55	0.961547	0.754035
POSITIVE REGULATION OF STEM CELL PROLIFERATION%GOBP%GO:2000648	24	0.95995	0.754413
PID_ECADHERIN_STABILIZATION_PATHWAY%MSIGDB_C2%PID_ECADHERIN_STABILIZATION_PATHWAY	28	0.960126	0.754532
NUCLEOSIDE METABOLIC PROCESS%GOBP%GO:0009116	68	0.95663	0.754681
PROCESSING OF CAPPED INTRONLESS PRE-MRNA%REACTOME%R-HSA-75067.2	26	0.957372	0.755025
SYNTHESIS OF BILE ACIDS AND BILE SALTS VIA 7ALPHA-HYDROXYCHOLESTEROL%REACTOME DATABASE ID RELEASE 75%193368	23	0.956669	0.755072
PROCESSIVE SYNTHESIS ON THE C-STRAND OF THE TELOMERE%REACTOME DATABASE ID RELEASE 75%174414	19	0.958641	0.755279
SIGNAL TRANSDUCTION INVOLVED IN MITOTIC DNA INTEGRITY CHECKPOINT%GOBP%GO:1902403	50	0.957444	0.755344
O-LINKED GLYCOSYLATION%REACTOME%R-HSA-5173105.4	100	0.956748	0.755381
THYROTROPIN-RELEASING HORMONE RECEPTOR SIGNALING PATHWAY%PANTHER PATHWAY%P04394	58	0.958115	0.755402
POSITIVE REGULATION OF LAMELLIPODIUM ORGANIZATION%GOBP%GO:1902745	29	0.958352	0.755409
NEGATIVE REGULATION OF PROTEIN KINASE B SIGNALING%GOBP%GO:0051898	37	0.957853	0.755464
CHONDROITIN SULFATE BIOSYNTHESIS%REACTOME DATABASE ID RELEASE 75%2022870	17	0.956855	0.755619
REELIN SIGNALING PATHWAY%PATHWAY INTERACTION DATABASE NCI-NATURE CURATED DATA%REELIN SIGNALING PATHWAY	29	0.958657	0.755711
BIOCARTA_CCR3_PATHWAY%MSIGDB_C2%BIOCARTA_CCR3_PATHWAY	17	0.957487	0.755729
POSITIVE REGULATION OF ADHERENS JUNCTION ORGANIZATION%GOBP%GO:1903393	26	0.958658	0.756181
REGULATION OF CIRCADIAN RHYTHM%GOBP%GO:0042752	89	0.958761	0.75644
SIGNAL TRANSDUCTION INVOLVED IN MITOTIC G1 DNA DAMAGE CHECKPOINT%GOBP%GO:0072431	50	0.954328	0.758441
REGULATION OF CAMP-MEDIATED SIGNALING%GOBP%GO:0043949	29	0.953737	0.758735
RNA POLYMERASE III TRANSCRIPTION INITIATION FROM TYPE 3 PROMOTER%REACTOME%R-HSA-76071.2	28	0.954394	0.758783
DNA IR-DOUBLE STRAND BREAKS (DSBS) AND CELLULAR RESPONSE VIA ATM%WIKIPATHWAYS_20210210%WP3959%HOMO SAPIENS	40	0.953873	0.7589
REGULATION OF DNA-TEMPLATED TRANSCRIPTION, ELONGATION%GOBP%GO:0032784	33	0.953231	0.759286
NEGATIVE REGULATION OF INTRACELLULAR STEROID HORMONE RECEPTOR SIGNALING PATHWAY%GOBP%GO:0033144	30	0.952803	0.759698
REGULATION OF TELOMERE MAINTENANCE VIA TELOMERASE%GOBP%GO:0032210	47	0.952392	0.760049
BIOCARTA_GPCR_PATHWAY%MSIGDB_C2%BIOCARTA_GPCR_PATHWAY	21	0.949357	0.761067
REGULATION OF INTRINSIC APOPTOTIC SIGNALING PATHWAY IN RESPONSE TO DNA DAMAGE%GOBP%GO:1902229	23	0.949411	0.761424
REGULATION OF CARBOHYDRATE BIOSYNTHETIC PROCESS%GOBP%GO:0043255	57	0.949558	0.761598
NEGATIVE REGULATION OF JNK CASCADE%GOBP%GO:0046329	31	0.949664	0.761857
ATR SIGNALING PATHWAY%PATHWAY INTERACTION DATABASE NCI-NATURE CURATED DATA%ATR SIGNALING PATHWAY	39	0.951	0.761959
MICROTUBULE ORGANIZING CENTER ORGANIZATION%GOBP%GO:0031023	77	0.948452	0.762035
INACTIVATION, RECOVERY AND REGULATION OF THE PHOTOTRANSDUCTION CASCADE%REACTOME%R-HSA-2514859.2	27	0.949813	0.762039
PYRIMIDINE NUCLEOSIDE METABOLIC PROCESS%GOBP%GO:0006213	29	0.950251	0.76207
NEGATIVE REGULATION OF ESTABLISHMENT OF PROTEIN LOCALIZATION%GOBP%GO:1904950	78	0.950027	0.762084
ROLE OF CALCINEURIN-DEPENDENT NFAT SIGNALING IN LYMPHOCYTES%PATHWAY INTERACTION DATABASE NCI-NATURE CURATED DATA%ROLE OF CALCINEURIN-DEPENDENT NFAT SIGNALING IN LYMPHOCYTES	51	0.951155	0.762116
RNA POLYMERASE II PROMOTER ESCAPE%REACTOME%R-HSA-73776.3	44	0.948622	0.762155
ARRHYTHMOGENIC RIGHT VENTRICULAR CARDIOMYOPATHY%WIKIPATHWAYS_20210210%WP2118%HOMO SAPIENS	55	0.947914	0.762166
NUCLEAR IMPORT OF REV PROTEIN%REACTOME DATABASE ID RELEASE 75%180746	29	0.950316	0.762403
DEGRADATION OF GLI2 BY THE PROTEASOME%REACTOME DATABASE ID RELEASE 75%5610783	58	0.950497	0.762522
INTRACELLULAR SIGNAL TRANSDUCTION INVOLVED IN G1 DNA DAMAGE CHECKPOINT%GOBP%GO:1902400	50	0.947943	0.762571
MALE SEX DIFFERENTIATION%GOBP%GO:0046661	47	0.947192	0.762709
NUCLEAR RECEPTORS%WIKIPATHWAYS_20210210%WP170%HOMO SAPIENS	26	0.947376	0.762783
OUTFLOW TRACT MORPHOGENESIS%GOBP%GO:0003151	53	0.946262	0.764099
RNA POLYMERASE II TRANSCRIPTION INITIATION AND PROMOTER CLEARANCE%REACTOME%R-HSA-76042.3	44	0.945894	0.764346
PROTEIN DESTABILIZATION%GOBP%GO:0031648	31	0.944741	0.766156
PID_RB_1PATHWAY%MSIGDB_C2%PID_RB_1PATHWAY	53	0.944367	0.766412
NANOPARTICLE-MEDIATED ACTIVATION OF RECEPTOR SIGNALING%WIKIPATHWAYS_20210210%WP2643%HOMO SAPIENS	25	0.94287	0.767208
RNA POLYMERASE III TRANSCRIPTION TERMINATION%REACTOME%R-HSA-73980.3	23	0.943545	0.767225
PINK1-PRKN MEDIATED MITOPHAGY%REACTOME%R-HSA-5205685.3	18	0.943284	0.767317
ACYL-COA BIOSYNTHETIC PROCESS%GOBP%GO:0071616	36	0.943004	0.767416
PI3K-AKT-MTOR SIGNALING PATHWAY AND THERAPEUTIC OPPORTUNITIES%WIKIPATHWAYS_20210210%WP3844%HOMO SAPIENS	21	0.940834	0.767531
NEUROMUSCULAR SYNAPTIC TRANSMISSION%GOBP%GO:0007274	18	0.943599	0.767561
PID_P53_REGULATION_PATHWAY%MSIGDB_C2%PID_P53_REGULATION_PATHWAY	44	0.941044	0.767589
CARBOXYTERMINAL POST-TRANSLATIONAL MODIFICATIONS OF TUBULIN%REACTOME%R-HSA-8955332.1	35	0.942265	0.767965
MUCOPOLYSACCHARIDE METABOLIC PROCESS%GOBP%GO:1903510	78	0.941308	0.767986
CELLULAR RESPONSE TO NUTRIENT%GOBP%GO:0031670	31	0.941054	0.768038
PROTEIN MONOUBIQUITINATION%GOBP%GO:0006513	48	0.941477	0.768126
WNT SIGNALING PATHWAY, PLANAR CELL POLARITY PATHWAY%GOBP%GO:0060071	84	0.941909	0.768202
REGULATION OF LAMELLIPODIUM ASSEMBLY%GOBP%GO:0010591	29	0.941486	0.768575
DISEASES ASSOCIATED WITH N-GLYCOSYLATION OF PROTEINS%REACTOME DATABASE ID RELEASE 75%3781860	16	0.939797	0.7692
NEGATIVE REGULATION OF TELOMERE MAINTENANCE VIA TELOMERE LENGTHENING%GOBP%GO:1904357	19	0.938533	0.770853
RNA POLYMERASE II HIV PROMOTER ESCAPE%REACTOME%R-HSA-167162.3	44	0.938609	0.771169
REGULATION OF CELL CYCLE CHECKPOINT%GOBP%GO:1901976	23	0.937537	0.772379
POSITIVE REGULATION OF MICROTUBULE POLYMERIZATION%GOBP%GO:0031116	26	0.937156	0.772674
IN UTERO EMBRYONIC DEVELOPMENT%GOBP%GO:0001701	53	0.934499	0.773788
DOPAMINE RECEPTOR SIGNALING PATHWAY%GOBP%GO:0007212	20	0.933318	0.773852
OVERVIEW OF LEUKOCYTE-INTRINSIC HIPPO PATHWAY FUNCTIONS%WIKIPATHWAYS_20210210%WP4542%HOMO SAPIENS	19	0.933788	0.773864
REGULATION OF VENTRICULAR CARDIAC MUSCLE CELL ACTION POTENTIAL%GOBP%GO:0098911	15	0.932615	0.773903
CELLULAR POLYSACCHARIDE METABOLIC PROCESS%GOBP%GO:0044264	53	0.933536	0.773904
PALLIUM DEVELOPMENT%GOBP%GO:0021543	54	0.934225	0.773914
EXTRINSIC APOPTOTIC SIGNALING PATHWAY%GOBP%GO:0097191	73	0.934549	0.77415
HALLMARK_ANDROGEN_RESPONSE%MSIGDB_C2%HALLMARK_ANDROGEN_RESPONSE	63	0.933837	0.774222
TRANSPORT OF RIBONUCLEOPROTEINS INTO THE HOST NUCLEUS%REACTOME DATABASE ID RELEASE 75%168271	27	0.932649	0.774286
MAINTENANCE OF CELL NUMBER%GOBP%GO:0098727	56	0.934673	0.774369
PROTEIN HETEROOLIGOMERIZATION%GOBP%GO:0051291	16	0.93555	0.774502
BIOCARTA_NTHI_PATHWAY%MSIGDB_C2%BIOCARTA_NTHI_PATHWAY	18	0.932755	0.774531
SIGNALING BY FGFR2 IN DISEASE%REACTOME DATABASE ID RELEASE 75%5655253	37	0.934704	0.774773
REGULATION OF VASOCONSTRICTION%GOBP%GO:0019229	30	0.935617	0.774821
MRNA SPLICE SITE SELECTION%GOBP%GO:0006376	15	0.93489	0.774883
MUSCARINIC ACETYLCHOLINE RECEPTOR 1 AND 3 SIGNALING PATHWAY%PANTHER PATHWAY%P00042	55	0.935657	0.775201
U12 DEPENDENT SPLICING%REACTOME DATABASE ID RELEASE 75%72165	45	0.934954	0.775225
POSITIVE REGULATION OF PEPTIDYL-THREONINE PHOSPHORYLATION%GOBP%GO:0010800	23	0.931656	0.775331
ESTABLISHMENT OF CELL POLARITY%GOBP%GO:0030010	73	0.931109	0.77598
SPHINGOLIPID METABOLISM%REACTOME%R-HSA-428157.4	66	0.929818	0.777097
RETINOBLASTOMA GENE IN CANCER%WIKIPATHWAYS_20210210%WP2446%HOMO SAPIENS	59	0.928982	0.777368
POSITIVE REGULATION OF LEUKOCYTE ADHESION TO VASCULAR ENDOTHELIAL CELL%GOBP%GO:1904996	15	0.92992	0.777378
BMP RECEPTOR SIGNALING%PATHWAY INTERACTION DATABASE NCI-NATURE CURATED DATA%BMP RECEPTOR SIGNALING	37	0.929163	0.777474
NEGATIVE REGULATION OF POTASSIUM ION TRANSMEMBRANE TRANSPORTER ACTIVITY%GOBP%GO:1901017	15	0.929353	0.777548
REGULATION OF TELOMERASE%PATHWAY INTERACTION DATABASE NCI-NATURE CURATED DATA%REGULATION OF TELOMERASE	64	0.929987	0.77771
REGULATION OF CARDIAC MUSCLE CELL PROLIFERATION%GOBP%GO:0060043	21	0.928126	0.778573
TRAF6 MEDIATED IRF7 ACTIVATION%REACTOME DATABASE ID RELEASE 75%933541	26	0.924135	0.780069
HIV TRANSCRIPTION INITIATION%REACTOME DATABASE ID RELEASE 75%167161	44	0.923657	0.780111
CHAPERONE-MEDIATED PROTEIN FOLDING%GOBP%GO:0061077	48	0.926387	0.780197
PHOTORECEPTOR CELL DIFFERENTIATION%GOBP%GO:0046530	26	0.923726	0.780432
EPHRIN SIGNALING%REACTOME DATABASE ID RELEASE 75%3928664	16	0.924393	0.780468
RNA POLYMERASE II TRANSCRIPTION PRE-INITIATION AND PROMOTER OPENING%REACTOME%R-HSA-73779.2	44	0.925998	0.780508
CYTOPLASMIC PATTERN RECOGNITION RECEPTOR SIGNALING PATHWAY%GOBP%GO:0002753	32	0.924138	0.780523
REGULATION OF TRANSCRIPTION BY RNA POLYMERASE I%GOBP%GO:0006356	24	0.926435	0.780555
DDX58 IFIH1-MEDIATED INDUCTION OF INTERFERON-ALPHA BETA%REACTOME%R-HSA-168928.7	72	0.92455	0.780638
NS1 MEDIATED EFFECTS ON HOST PATHWAYS%REACTOME DATABASE ID RELEASE 75%168276	36	0.926604	0.780674
P53-DEPENDENT G1 DNA DAMAGE RESPONSE%REACTOME DATABASE ID RELEASE 75%69563	63	0.926768	0.780823
ABC TRANSPORTER DISORDERS%REACTOME DATABASE ID RELEASE 75%5619084	73	0.925121	0.780885
JAK STAT SIGNALING PATHWAY%PANTHER PATHWAY%P00038	15	0.924582	0.781027
P53-DEPENDENT G1 S DNA DAMAGE CHECKPOINT%REACTOME DATABASE ID RELEASE 75%69580	63	0.922738	0.781028
REGULATION OF ATP BIOSYNTHETIC PROCESS%GOBP%GO:2001169	75	0.925216	0.781153
EMBRYONIC SKELETAL SYSTEM MORPHOGENESIS%GOBP%GO:0048704	36	0.922829	0.781312
BIOCARTA_MTOR_PATHWAY%MSIGDB_C2%BIOCARTA_MTOR_PATHWAY	17	0.925358	0.781336
THE OVERLAP BETWEEN SIGNAL TRANSDUCTION PATHWAYS THAT CONTRIBUTE TO A RANGE OF LMNA LAMINOPATHIES%WIKIPATHWAYS_20210210%WP4879%HOMO SAPIENS	38	0.924587	0.781476
PID_BARD1_PATHWAY%MSIGDB_C2%PID_BARD1_PATHWAY	25	0.922275	0.781478
POSITIVE REGULATION OF PROTEIN EXPORT FROM NUCLEUS%GOBP%GO:0046827	15	0.92099	0.7836
PID_ERBB4_PATHWAY%MSIGDB_C2%PID_ERBB4_PATHWAY	33	0.920227	0.784191
RNA POLYMERASE II TRANSCRIPTION INITIATION%REACTOME%R-HSA-75953.2	44	0.920352	0.784384
BIOCARTA_PYK2_PATHWAY%MSIGDB_C2%BIOCARTA_PYK2_PATHWAY	23	0.919664	0.784853
REGULATION OF EPIDERMAL GROWTH FACTOR RECEPTOR SIGNALING PATHWAY%GOBP%GO:0042058	77	0.918622	0.786007
RESPONSE TO AMINO ACID%GOBP%GO:0043200	25	0.918136	0.786048
GLYCOGEN METABOLISM%REACTOME%R-HSA-8982491.1	24	0.918277	0.786221
ENTRAINMENT OF CIRCADIAN CLOCK%GOBP%GO:0009649	29	0.918682	0.786333
COLLAGEN FORMATION%REACTOME%R-HSA-1474290.3	77	0.916905	0.788095
TRISTETRAPROLIN (TTP, ZFP36) BINDS AND DESTABILIZES MRNA%REACTOME%R-HSA-450513.2	17	0.915071	0.788549
LEWIS BLOOD GROUP BIOSYNTHESIS%REACTOME DATABASE ID RELEASE 75%9037629	18	0.916405	0.788618
REGULATION OF PROTEIN IMPORT INTO NUCLEUS%GOBP%GO:0042306	32	0.91617	0.788658
REGULATION OF PROTEIN SUMOYLATION%GOBP%GO:0033233	17	0.915135	0.78888
REGULATION OF PATHWAY-RESTRICTED SMAD PROTEIN PHOSPHORYLATION%GOBP%GO:0060393	58	0.915291	0.789025
FATTY-ACYL-COA METABOLIC PROCESS%GOBP%GO:0035337	37	0.915639	0.789279
CYTOSOLIC SENSORS OF PATHOGEN-ASSOCIATED DNA%REACTOME%R-HSA-1834949.1	59	0.914442	0.789298
GASTRIC CANCER NETWORK 2%WIKIPATHWAYS_20210210%WP2363%HOMO SAPIENS	24	0.915362	0.789358
NATURAL KILLER CELL ACTIVATION INVOLVED IN IMMUNE RESPONSE%GOBP%GO:0002323	19	0.91396	0.789813
REGULATION OF HISTONE METHYLATION%GOBP%GO:0031060	36	0.912176	0.792377
MULTI-ORGANISM BEHAVIOR%GOBP%GO:0051705	25	0.912251	0.792685
MICROTUBULE NUCLEATION%GOBP%GO:0007020	22	0.91126	0.793236
IL-6-TYPE CYTOKINE RECEPTOR LIGAND INTERACTIONS%REACTOME%R-HSA-6788467.3	17	0.911393	0.793449
NEPHRON DEVELOPMENT%GOBP%GO:0072006	75	0.910278	0.793782
REGULATION OF CARDIAC MUSCLE TISSUE DEVELOPMENT%GOBP%GO:0055024	39	0.910508	0.793792
POSITIVE REGULATION OF NEURAL PRECURSOR CELL PROLIFERATION%GOBP%GO:2000179	21	0.910689	0.793891
NOTCH SIGNALING PATHWAY NETPATH%WIKIPATHWAYS_20210210%WP61%HOMO SAPIENS	44	0.907747	0.794629
CARDIAC MUSCLE CELL ACTION POTENTIAL%GOBP%GO:0086001	45	0.908185	0.794685
BUTYRATE RESPONSE FACTOR 1 (BRF1) BINDS AND DESTABILIZES MRNA%REACTOME%R-HSA-450385.2	17	0.907432	0.794791
POSITIVE REGULATION OF MRNA CATABOLIC PROCESS%GOBP%GO:0061014	44	0.908263	0.794977
MITOCHONDRIAL PROTEIN IMPORT%REACTOME DATABASE ID RELEASE 75%1268020	48	0.907787	0.795003
PID_MYC_REPRESS_PATHWAY%MSIGDB_C2%PID_MYC_REPRESS_PATHWAY	51	0.908664	0.795134
SIGNALING EVENTS MEDIATED BY PRL%PATHWAY INTERACTION DATABASE NCI-NATURE CURATED DATA%SIGNALING EVENTS MEDIATED BY PRL	23	0.906445	0.795358
PID_MYC_ACTIV_PATHWAY%MSIGDB_C2%PID_MYC_ACTIV_PATHWAY	59	0.908296	0.795376
IL6-MEDIATED SIGNALING EVENTS%PATHWAY INTERACTION DATABASE NCI-NATURE CURATED DATA%IL6-MEDIATED SIGNALING EVENTS	46	0.908771	0.795392
FEMALE GAMETE GENERATION%GOBP%GO:0007292	46	0.906134	0.795476
FATTY-ACYL-COA BIOSYNTHETIC PROCESS%GOBP%GO:0046949	27	0.909161	0.795546
INTERLEUKIN-7 SIGNALING%REACTOME%R-HSA-1266695.8	21	0.90674	0.795716
BIOCARTA_CARM_ER_PATHWAY%MSIGDB_C2%BIOCARTA_CARM_ER_PATHWAY	21	0.908833	0.795729
INTERLEUKIN-7-MEDIATED SIGNALING PATHWAY%GOBP%GO:0038111	15	0.906445	0.795813
MELANOMA%WIKIPATHWAYS_20210210%WP4685%HOMO SAPIENS	50	0.905161	0.796915
NEGATIVE REGULATION OF MICROTUBULE POLYMERIZATION OR DEPOLYMERIZATION%GOBP%GO:0031111	27	0.904767	0.797222
REGULATION OF NECROPTOTIC CELL DEATH%REACTOME%R-HSA-5675482.4	26	0.903363	0.797728
DEADENYLATION-DEPENDENT MRNA DECAY%REACTOME%R-HSA-429914.2	51	0.90375	0.79787
CARDIAC ATRIUM MORPHOGENESIS%GOBP%GO:0003209	21	0.903917	0.797998
PID_TRAIL_PATHWAY%MSIGDB_C2%PID_TRAIL_PATHWAY	23	0.902938	0.798128
REGULATION OF DNA-DEPENDENT DNA REPLICATION%GOBP%GO:0090329	40	0.90337	0.798171
ORC1 REMOVAL FROM CHROMATIN%REACTOME%R-HSA-68949.3	63	0.904053	0.798187
NEGATIVE REGULATION OF RHO PROTEIN SIGNAL TRANSDUCTION%GOBP%GO:0035024	16	0.897903	0.798238
DEVELOPMENTAL GROWTH INVOLVED IN MORPHOGENESIS%GOBP%GO:0060560	48	0.90082	0.798297
AMINO ACID ACTIVATION%GOBP%GO:0043038	25	0.898283	0.79838
AMINE LIGAND-BINDING RECEPTORS%REACTOME DATABASE ID RELEASE 75%375280	40	0.897994	0.798513
SIGNAL TRANSDUCTION OF S1P RECEPTOR%WIKIPATHWAYS_20210210%WP26%HOMO SAPIENS	17	0.897503	0.798521
TRAIL SIGNALING PATHWAY%PATHWAY INTERACTION DATABASE NCI-NATURE CURATED DATA%TRAIL SIGNALING PATHWAY	23	0.898402	0.79859
MITOPHAGY%REACTOME DATABASE ID RELEASE 75%5205647	22	0.900862	0.798662
IL-7 SIGNALING PATHWAY%WIKIPATHWAYS_20210210%WP205%HOMO SAPIENS	22	0.898739	0.798786
VISUAL SIGNAL TRANSDUCTION: CONES%PATHWAY INTERACTION DATABASE NCI-NATURE CURATED DATA%VISUAL SIGNAL TRANSDUCTION: CONES	21	0.898506	0.798838
HYALURONAN CATABOLIC PROCESS%GOBP%GO:0030214	15	0.898825	0.799078
REGULATION OF NUCLEAR-TRANSCRIBED MRNA CATABOLIC PROCESS, DEADENYLATION-DEPENDENT DECAY%GOBP%GO:1900151	18	0.900868	0.799106
PYRIMIDINE-CONTAINING COMPOUND BIOSYNTHETIC PROCESS%GOBP%GO:0072528	23	0.899608	0.79936
HEXOSE CATABOLIC PROCESS%GOBP%GO:0019320	41	0.898908	0.799376
REGULATION OF POTASSIUM ION TRANSPORT%GOBP%GO:0043266	93	0.900051	0.799399
REGULATION OF POTASSIUM ION TRANSMEMBRANE TRANSPORTER ACTIVITY%GOBP%GO:1901016	45	0.900948	0.799403
CELL DEATH SIGNALLING VIA NRAGE, NRIF AND NADE%REACTOME DATABASE ID RELEASE 75%204998	63	0.901589	0.799477
POSITIVE REGULATION OF EXTRACELLULAR MATRIX ORGANIZATION%GOBP%GO:1903055	17	0.896734	0.799583
TRANSCRIPTION OF THE HIV GENOME%REACTOME DATABASE ID RELEASE 75%167172	59	0.899719	0.799596
BASE EXCISION REPAIR%WIKIPATHWAYS_20210210%WP4752%HOMO SAPIENS	25	0.899015	0.799632
REGULATION OF SYNAPTIC TRANSMISSION, GABAERGIC%GOBP%GO:0032228	15	0.896188	0.799744
VIRAL MRNA TRANSLATION%REACTOME%R-HSA-192823.4	83	0.901889	0.799776
NEURON PROJECTION ORGANIZATION%GOBP%GO:0106027	35	0.901205	0.799806
ENDOSOME TRANSPORT VIA MULTIVESICULAR BODY SORTING PATHWAY%GOBP%GO:0032509	26	0.899154	0.799826
POSITIVE REGULATION OF OSTEOBLAST DIFFERENTIATION%GOBP%GO:0045669	37	0.900966	0.799826
HYALURONAN METABOLISM%REACTOME%R-HSA-2142845.1	15	0.901592	0.799928
GLUTATHIONE-MEDIATED DETOXIFICATION I%HUMANCYC%PWY-4061	23	0.896237	0.800098
HDR THROUGH HOMOLOGOUS RECOMBINATION (HRR) OR SINGLE STRAND ANNEALING (SSA)%REACTOME%R-HSA-5693567.2	82	0.895139	0.800862
RAB GERANYLGERANYLATION%REACTOME%R-HSA-8873719.2	55	0.895297	0.801004
PURINE NUCLEOSIDE BISPHOSPHATE BIOSYNTHETIC PROCESS%GOBP%GO:0034033	51	0.893391	0.80383
TELOMERE MAINTENANCE VIA TELOMERE LENGTHENING%GOBP%GO:0010833	29	0.892041	0.804203
ENKEPHALIN RELEASE%PANTHER PATHWAY%P05913	32	0.892468	0.804256
DEGRADATION OF DVL%REACTOME%R-HSA-4641258.2	55	0.892611	0.80443
NEGATIVE REGULATION OF GENE SILENCING%GOBP%GO:0060969	24	0.892062	0.8046
REGULATION OF POTASSIUM ION TRANSMEMBRANE TRANSPORT%GOBP%GO:1901379	84	0.892654	0.804809
STABILIZATION OF P53%REACTOME DATABASE ID RELEASE 75%69541	54	0.891027	0.804841
CELLULAR RESPONSE TO GAMMA RADIATION%GOBP%GO:0071480	15	0.891246	0.804861
CELLULAR RESPONSE TO INTERLEUKIN-7%GOBP%GO:0098761	15	0.891388	0.805023
PLATELET SENSITIZATION BY LDL%REACTOME%R-HSA-432142.2	17	0.890647	0.805108
METHIONINE DE NOVO AND SALVAGE PATHWAY%WIKIPATHWAYS_20210210%WP3580%HOMO SAPIENS	15	0.889505	0.805481
NEGATIVE REGULATION OF FIBROBLAST PROLIFERATION%GOBP%GO:0048147	16	0.890161	0.805578
FOXO-MEDIATED TRANSCRIPTION%REACTOME%R-HSA-9614085.2	65	0.889891	0.805632
REGULATION OF CELL MIGRATION INVOLVED IN SPROUTING ANGIOGENESIS%GOBP%GO:0090049	30	0.889641	0.805678
CHROMOSOME MAINTENANCE%REACTOME DATABASE ID RELEASE 75%73886	74	0.889108	0.805764
REGULATION OF GENE EXPRESSION IN BETA CELLS%REACTOME DATABASE ID RELEASE 75%210745	19	0.888407	0.805776
P38 MAPK SIGNALING PATHWAY%PATHWAY INTERACTION DATABASE NCI-NATURE CURATED DATA%P38 MAPK SIGNALING PATHWAY	25	0.886659	0.805918
RESPONSE TO INTERLEUKIN-7%GOBP%GO:0098760	15	0.88847	0.80612
EUKARYOTIC TRANSCRIPTION INITIATION%WIKIPATHWAYS_20210210%WP405%HOMO SAPIENS	33	0.886782	0.806148
POSITIVE REGULATION OF TELOMERE MAINTENANCE VIA TELOMERASE%GOBP%GO:0032212	33	0.887683	0.806199
NEGATIVE REGULATION OF BMP SIGNALING PATHWAY%GOBP%GO:0030514	47	0.886809	0.806529
INTERLEUKIN-6 FAMILY SIGNALING%REACTOME DATABASE ID RELEASE 75%6783589	24	0.888476	0.806556
THE HUMAN IMMUNE RESPONSE TO TUBERCULOSIS%WIKIPATHWAYS_20210210%WP4197%HOMO SAPIENS	19	0.884907	0.806569
DENDRITIC SPINE DEVELOPMENT%GOBP%GO:0060996	21	0.885114	0.806606
PEPTIDE CHAIN ELONGATION%REACTOME%R-HSA-156902.2	83	0.887685	0.806644
TRNA AMINOACYLATION%GOBP%GO:0043039	25	0.88532	0.806648
PID_FRA_PATHWAY%MSIGDB_C2%PID_FRA_PATHWAY	31	0.887198	0.806667
FOXO-MEDIATED TRANSCRIPTION OF OXIDATIVE STRESS, METABOLIC AND NEURONAL GENES%REACTOME DATABASE ID RELEASE 75%9615017	29	0.885745	0.806736
ACTIVATION OF NMDA RECEPTORS AND POSTSYNAPTIC EVENTS%REACTOME DATABASE ID RELEASE 75%442755	65	0.886888	0.806823
POSITIVE REGULATION OF NUCLEAR-TRANSCRIBED MRNA CATABOLIC PROCESS, DEADENYLATION-DEPENDENT DECAY%GOBP%GO:1900153	18	0.885363	0.807014
REGULATION OF CALCIUM ION TRANSMEMBRANE TRANSPORT%GOBP%GO:1903169	97	0.885839	0.807015
INTEGRINS IN ANGIOGENESIS%PATHWAY INTERACTION DATABASE NCI-NATURE CURATED DATA%INTEGRINS IN ANGIOGENESIS	59	0.884341	0.807209
BIOCARTA_ATM_PATHWAY%MSIGDB_C2%BIOCARTA_ATM_PATHWAY	17	0.882395	0.807398
REGULATION OF TRANSFORMING GROWTH FACTOR BETA PRODUCTION%GOBP%GO:0071634	28	0.883076	0.807464
THE PHOTOTRANSDUCTION CASCADE%REACTOME%R-HSA-2514856.1	28	0.883291	0.807481
POSITIVE REGULATION OF COFACTOR METABOLIC PROCESS%GOBP%GO:0051194	25	0.883962	0.807514
DNA DEMETHYLATION%GOBP%GO:0080111	20	0.883678	0.807601
REGULATION OF NECROTIC CELL DEATH%GOBP%GO:0010939	26	0.883396	0.807705
BMP SIGNALING PATHWAY%GOBP%GO:0030509	60	0.882405	0.807824
REGULATION OF CENTROSOME CYCLE%GOBP%GO:0046605	46	0.882587	0.807924
MITOCHONDRIAL GENE EXPRESSION%WIKIPATHWAYS_20210210%WP391%HOMO SAPIENS	16	0.881639	0.808381
G-PROTEIN MEDIATED EVENTS%REACTOME%R-HSA-112040.1	52	0.881237	0.808688
POSITIVE REGULATION OF DNA-TEMPLATED TRANSCRIPTION, INITIATION%GOBP%GO:2000144	27	0.880979	0.80871
AORTA DEVELOPMENT%GOBP%GO:0035904	26	0.879709	0.809312
PEPTIDE HORMONE SECRETION%GOBP%GO:0030072	28	0.879859	0.809502
RIBONUCLEOSIDE BISPHOSPHATE BIOSYNTHETIC PROCESS%GOBP%GO:0034030	51	0.879366	0.809527
CELL-MATRIX ADHESION%GOBP%GO:0007160	98	0.880007	0.809685
AUTODEGRADATION OF THE E3 UBIQUITIN LIGASE COP1%REACTOME DATABASE ID RELEASE 75%349425	49	0.880158	0.809843
NUCLEOSIDE BISPHOSPHATE BIOSYNTHETIC PROCESS%GOBP%GO:0033866	51	0.878945	0.809906
G1 TO S CELL CYCLE CONTROL%WIKIPATHWAYS_20210210%WP45%HOMO SAPIENS	44	0.87812	0.811078
REGULATION OF NEUROTRANSMITTER SECRETION%GOBP%GO:0046928	39	0.877846	0.81117
POSTMITOTIC NUCLEAR PORE COMPLEX (NPC) REFORMATION%REACTOME DATABASE ID RELEASE 75%9615933	23	0.877192	0.811982
NEGATIVE REGULATION OF OSTEOBLAST DIFFERENTIATION%GOBP%GO:0045668	28	0.876071	0.812815
SIGNALING BY INSULIN RECEPTOR%REACTOME DATABASE ID RELEASE 75%74752	67	0.875736	0.813047
FLUID TRANSPORT%GOBP%GO:0042044	22	0.875422	0.813165
LIMBIC SYSTEM DEVELOPMENT%GOBP%GO:0021761	26	0.876084	0.81324
RECRUITMENT AND ATM-MEDIATED PHOSPHORYLATION OF REPAIR AND SIGNALING PROTEINS AT DNA DOUBLE STRAND BREAKS%REACTOME DATABASE ID RELEASE 75%5693565	35	0.876126	0.813608
REGULATION OF ERAD PATHWAY%GOBP%GO:1904292	25	0.873674	0.813862
GLYCOSPHINGOLIPID METABOLISM%REACTOME%R-HSA-1660662.5	35	0.873865	0.813935
NEGATIVE REGULATION OF AMINE TRANSPORT%GOBP%GO:0051953	16	0.873953	0.814215
DEMETHYLATION%GOBP%GO:0070988	43	0.872736	0.814317
MONOAMINE GPCRS%WIKIPATHWAYS_20210210%WP58%HOMO SAPIENS	31	0.874289	0.814458
P53-INDEPENDENT DNA DAMAGE RESPONSE%REACTOME%R-HSA-69610.4	50	0.873047	0.8146
RHO PROTEIN SIGNAL TRANSDUCTION%GOBP%GO:0007266	49	0.873981	0.81461
GONAD DEVELOPMENT%GOBP%GO:0008406	69	0.872784	0.814667
RMTS METHYLATE HISTONE ARGININES%REACTOME DATABASE ID RELEASE 75%3214858	28	0.874301	0.814876
REGULATION OF PEPTIDYL-THREONINE PHOSPHORYLATION%GOBP%GO:0010799	36	0.871185	0.815117
ACETYL-COA METABOLIC PROCESS%GOBP%GO:0006084	21	0.871394	0.815153
LKB1 SIGNALING EVENTS%PATHWAY INTERACTION DATABASE NCI-NATURE CURATED DATA%LKB1 SIGNALING EVENTS	40	0.870852	0.815297
OXIDATIVE STRESS INDUCED SENESCENCE%REACTOME%R-HSA-2559580.4	59	0.872001	0.815301
NEGATIVE REGULATION OF SMOOTHENED SIGNALING PATHWAY%GOBP%GO:0045879	21	0.871473	0.815436
SUMOYLATION OF RNA BINDING PROTEINS%REACTOME DATABASE ID RELEASE 75%4570464	41	0.871503	0.815823
WATER HOMEOSTASIS%GOBP%GO:0030104	61	0.870333	0.815835
NEURON APOPTOTIC PROCESS%GOBP%GO:0051402	19	0.869861	0.815858
RETINA HOMEOSTASIS%GOBP%GO:0001895	54	0.869935	0.816161
RIPK1-MEDIATED REGULATED NECROSIS%REACTOME DATABASE ID RELEASE 75%5213460	26	0.869033	0.816985
DEVELOPMENT OF PRIMARY SEXUAL CHARACTERISTICS%GOBP%GO:0045137	71	0.868581	0.817396
MISCELLANEOUS TRANSPORT AND BINDING EVENTS%REACTOME DATABASE ID RELEASE 75%5223345	19	0.866646	0.819283
CENTROSOME CYCLE%GOBP%GO:0007098	65	0.867262	0.819435
STRIATED MUSCLE CONTRACTION%REACTOME%R-HSA-390522.1	33	0.867016	0.819477
WNT LIGAND BIOGENESIS AND TRAFFICKING%REACTOME DATABASE ID RELEASE 75%3238698	24	0.866737	0.819546
CYTOSOLIC CALCIUM ION TRANSPORT%GOBP%GO:0060401	60	0.864858	0.819688
INTERLEUKIN-37 SIGNALING%REACTOME DATABASE ID RELEASE 75%9008059	20	0.864546	0.819861
ENDOGENOUS_CANNABINOID_SIGNALING%PANTHER PATHWAY%P05730	23	0.865417	0.819902
CA-DEPENDENT EVENTS%REACTOME%R-HSA-111996.1	35	0.864909	0.820022
POSITIVE REGULATION OF CELL CYCLE PHASE TRANSITION%GOBP%GO:1901989	69	0.865516	0.820152
POSITIVE REGULATION OF CARDIAC MUSCLE TISSUE GROWTH%GOBP%GO:0055023	17	0.864996	0.820286
CRANIAL NERVE DEVELOPMENT%GOBP%GO:0021545	18	0.864019	0.820411
AUF1 (HNRNP D0) BINDS AND DESTABILIZES MRNA%REACTOME%R-HSA-450408.3	52	0.865805	0.820455
POLYSACCHARIDE METABOLIC PROCESS%GOBP%GO:0005976	54	0.865577	0.82047
LAMELLIPODIUM ASSEMBLY%GOBP%GO:0030032	23	0.862959	0.820628
REGULATION OF ENDOCRINE PROCESS%GOBP%GO:0044060	26	0.863169	0.820688
EUKARYOTIC TRANSLATION TERMINATION%REACTOME%R-HSA-72764.4	86	0.86326	0.820962
UBIQUITIN MEDIATED DEGRADATION OF PHOSPHORYLATED CDC25A%REACTOME%R-HSA-69601.3	50	0.863394	0.821143
DNA-TEMPLATED TRANSCRIPTION, TERMINATION%GOBP%GO:0006353	61	0.861896	0.822148
SYNDECAN-4-MEDIATED SIGNALING EVENTS%PATHWAY INTERACTION DATABASE NCI-NATURE CURATED DATA%SYNDECAN-4-MEDIATED SIGNALING EVENTS	31	0.859098	0.823023
CAM PATHWAY%REACTOME%R-HSA-111997.1	33	0.861196	0.823031
FAT CELL DIFFERENTIATION%GOBP%GO:0045444	57	0.85921	0.823228
POSITIVE REGULATION OF AXONOGENESIS%GOBP%GO:0050772	44	0.858396	0.823483
HYALURONAN METABOLIC PROCESS%GOBP%GO:0030212	20	0.858631	0.823492
LIPID DROPLET ORGANIZATION%GOBP%GO:0034389	19	0.859239	0.823609
NEGATIVE REGULATION OF ANDROGEN RECEPTOR SIGNALING PATHWAY%GOBP%GO:0060766	15	0.859425	0.823695
FORMATION OF A POOL OF FREE 40S SUBUNITS%REACTOME%R-HSA-72689.2	94	0.859603	0.823827
PID_P38_MKK3_6PATHWAY%MSIGDB_C2%PID_P38_MKK3_6PATHWAY	19	0.86052	0.823863
CROSS-PRESENTATION OF SOLUBLE EXOGENOUS ANTIGENS (ENDOSOMES)%REACTOME DATABASE ID RELEASE 75%1236978	48	0.859978	0.824
PREFOLDIN MEDIATED TRANSFER OF SUBSTRATE TO CCT TRIC%REACTOME%R-HSA-389957.2	24	0.859663	0.82414
DEFECTIVE GALNT3 CAUSES FAMILIAL HYPERPHOSPHATEMIC TUMORAL CALCINOSIS (HFTC)%REACTOME%R-HSA-5083625.1	18	0.860019	0.824368
IONOTROPIC GLUTAMATE RECEPTOR PATHWAY%PANTHER PATHWAY%P00037	43	0.857158	0.82452
CALMODULIN INDUCED EVENTS%REACTOME%R-HSA-111933.1	33	0.857366	0.824565
REGULATION OF ACTIVATED PAK-2P34 BY PROTEASOME MEDIATED DEGRADATION%REACTOME%R-HSA-211733.1	48	0.856838	0.824667
HEAD AND NECK SQUAMOUS CELL CARCINOMA%WIKIPATHWAYS_20210210%WP4674%HOMO SAPIENS	60	0.855821	0.824793
P53-INDEPENDENT G1 S DNA DAMAGE CHECKPOINT%REACTOME%R-HSA-69613.2	50	0.857414	0.824908
ATM SIGNALING PATHWAY%WIKIPATHWAYS_20210210%WP2516%HOMO SAPIENS	27	0.855911	0.825062
CELL-CELL SIGNALING INVOLVED IN CARDIAC CONDUCTION%GOBP%GO:0086019	25	0.855423	0.825079
HALLMARK_NOTCH_SIGNALING%MSIGDB_C2%HALLMARK_NOTCH_SIGNALING	22	0.855916	0.825491
MITOCHONDRIAL MEMBRANE ORGANIZATION%GOBP%GO:0007006	93	0.856103	0.825581
HORMONE-MEDIATED SIGNALING PATHWAY%GOBP%GO:0009755	89	0.85436	0.826579
SIGNALING BY TGFB FAMILY MEMBERS%REACTOME%R-HSA-9006936.5	98	0.853394	0.82795
ESTABLISHMENT OF MITOCHONDRION LOCALIZATION%GOBP%GO:0051654	16	0.853101	0.828052
RESPONSE TO AMMONIUM ION%GOBP%GO:0060359	53	0.852596	0.828136
EML4 AND NUDC IN MITOTIC SPINDLE FORMATION%REACTOME%R-HSA-9648025.2	87	0.852128	0.828137
REGULATED NECROSIS%REACTOME%R-HSA-5218859.3	26	0.852701	0.828378
NEGATIVE REGULATION OF REACTIVE OXYGEN SPECIES METABOLIC PROCESS%GOBP%GO:2000378	28	0.852197	0.828435
VXPX CARGO-TARGETING TO CILIUM%REACTOME%R-HSA-5620916.2	20	0.851604	0.828706
POSITIVE REGULATION OF CELL DIVISION%GOBP%GO:0051781	42	0.851098	0.828787
REV-MEDIATED NUCLEAR EXPORT OF HIV RNA%REACTOME%R-HSA-165054.2	30	0.850819	0.828881
TRNA CHARGING%HUMANCYC%TRNA-CHARGING-PWY	19	0.851216	0.829007
SULFUR AMINO ACID METABOLIC PROCESS%GOBP%GO:0000096	32	0.850196	0.829152
REGULATION OF STEM CELL DIFFERENTIATION%GOBP%GO:2000736	100	0.850251	0.829489
BASE-EXCISION REPAIR, GAP-FILLING%GOBP%GO:0006287	34	0.849596	0.829829
GLIAL CELL DEVELOPMENT%GOBP%GO:0021782	51	0.849327	0.829876
DEFECTIVE C1GALT1C1 CAUSES TN POLYAGGLUTINATION SYNDROME (TNPS)%REACTOME%R-HSA-5083632.1	18	0.848875	0.830279
DNA DAMAGE RESPONSE, SIGNAL TRANSDUCTION BY P53 CLASS MEDIATOR RESULTING IN CELL CYCLE ARREST%GOBP%GO:0006977	49	0.848346	0.83081
MIRNA REGULATION OF P53 PATHWAY IN PROSTATE CANCER%WIKIPATHWAYS_20210210%WP3982%HOMO SAPIENS	19	0.846684	0.831264
AUTONOMIC NERVOUS SYSTEM DEVELOPMENT%GOBP%GO:0048483	27	0.847144	0.83129
SIGNAL TRANSDUCTION INVOLVED IN MITOTIC CELL CYCLE CHECKPOINT%GOBP%GO:0072413	52	0.84782	0.831331
REGULATION OF GASTRULATION%GOBP%GO:0010470	29	0.84687	0.831364
REGULATION OF MITOCHONDRIAL TRANSLATION%GOBP%GO:0070129	15	0.847293	0.831427
MOTOR NEURON AXON GUIDANCE%GOBP%GO:0008045	16	0.847473	0.831526
NEURAL RETINA DEVELOPMENT%GOBP%GO:0003407	32	0.843052	0.835302
INTERACTIONS OF VPR WITH HOST CELLULAR PROTEINS%REACTOME DATABASE ID RELEASE 75%176033	30	0.843371	0.835599
NEGATIVE REGULATION OF DNA RECOMBINATION%GOBP%GO:0045910	36	0.843083	0.835677
PKA-MEDIATED PHOSPHORYLATION OF CREB%REACTOME%R-HSA-111931.1	19	0.843954	0.83584
AXIS SPECIFICATION%GOBP%GO:0009798	44	0.843416	0.835937
NEGATIVE REGULATION OF CALCIUM ION TRANSPORT%GOBP%GO:0051926	41	0.843601	0.836048
RAC1/PAK1/P38/MMP2 PATHWAY%WIKIPATHWAYS_20210210%WP3303%HOMO SAPIENS	51	0.842029	0.836363
SPHINGOID METABOLIC PROCESS%GOBP%GO:0046519	19	0.839612	0.836407
PROTEIN LOCALIZATION TO SYNAPSE%GOBP%GO:0035418	28	0.841722	0.836486
OPIOID PROOPIOMELANOCORTIN PATHWAY%PANTHER PATHWAY%P05917	31	0.842048	0.836763
INTERLEUKIN-11 SIGNALING PATHWAY%WIKIPATHWAYS_20210210%WP2332%HOMO SAPIENS	38	0.83963	0.836804
MICROTUBULE POLYMERIZATION OR DEPOLYMERIZATION%GOBP%GO:0031109	41	0.841293	0.836829
RESPONSE TO GLUCAGON%GOBP%GO:0033762	21	0.839838	0.836846
INSULIN-MEDIATED GLUCOSE TRANSPORT%PATHWAY INTERACTION DATABASE NCI-NATURE CURATED DATA%INSULIN-MEDIATED GLUCOSE TRANSPORT	27	0.838124	0.836952
SUMOYLATION OF SUMOYLATION PROTEINS%REACTOME DATABASE ID RELEASE 75%4085377	30	0.838827	0.836955
HEDGEHOG SIGNALING PATHWAY%PANTHER PATHWAY%P00025	21	0.839871	0.837218
MUSCARINIC ACETYLCHOLINE RECEPTOR 2 AND 4 SIGNALING PATHWAY%PANTHER PATHWAY%P00043	55	0.840838	0.837223
G1 S DNA DAMAGE CHECKPOINTS%REACTOME DATABASE ID RELEASE 75%69615	65	0.838431	0.837245
REGULATION OF SMOOTH MUSCLE CELL DIFFERENTIATION%GOBP%GO:0051150	20	0.838869	0.837302
PEPTIDYL-LYSINE ACETYLATION%GOBP%GO:0018394	65	0.838155	0.837333
BIOCARTA_AGR_PATHWAY%MSIGDB_C2%BIOCARTA_AGR_PATHWAY	25	0.839933	0.837532
NEGATIVE REGULATION OF CELLULAR PROTEIN CATABOLIC PROCESS%GOBP%GO:1903363	59	0.840144	0.83759
REGULATION OF CELLULAR CARBOHYDRATE METABOLIC PROCESS%GOBP%GO:0010675	83	0.840232	0.837882
LIPID TRANSLOCATION%GOBP%GO:0034204	23	0.836979	0.838136
REGULATION OF CHOLESTEROL BIOSYNTHESIS BY SREBP (SREBF)%REACTOME%R-HSA-1655829.2	48	0.837126	0.838319
CELLULAR RESPONSE TO AMINO ACID STIMULUS%GOBP%GO:0071230	20	0.834244	0.839661
SPHINGOLIPID DE NOVO BIOSYNTHESIS%REACTOME DATABASE ID RELEASE 75%1660661	31	0.834408	0.839797
RETINA DEVELOPMENT IN CAMERA-TYPE EYE%GOBP%GO:0060041	58	0.834855	0.83986
EXTRINSIC APOPTOTIC SIGNALING PATHWAY VIA DEATH DOMAIN RECEPTORS%GOBP%GO:0008625	28	0.834438	0.840184
CDT1 ASSOCIATION WITH THE CDC6:ORC:ORIGIN COMPLEX%REACTOME DATABASE ID RELEASE 75%68827	51	0.834875	0.840256
DOPAMINERGIC NEURON DIFFERENTIATION%GOBP%GO:0071542	24	0.8351	0.840288
RNA METHYLATION%GOBP%GO:0001510	47	0.835586	0.840291
NEGATIVE REGULATION OF CELL-SUBSTRATE ADHESION%GOBP%GO:0010812	46	0.835302	0.840369
REPRODUCTION%REACTOME DATABASE ID RELEASE 75%1474165	70	0.832616	0.84042
LATE ENDOSOME TO VACUOLE TRANSPORT VIA MULTIVESICULAR BODY SORTING PATHWAY%GOBP%GO:0032511	15	0.833548	0.840482
CELLULAR RESPONSE TO STEROL%GOBP%GO:0036315	15	0.832682	0.840741
CELL VOLUME HOMEOSTASIS%GOBP%GO:0006884	25	0.833178	0.84075
RRNA CATABOLIC PROCESS%GOBP%GO:0016075	16	0.832722	0.841101
RELEASE OF CYTOCHROME C FROM MITOCHONDRIA%GOBP%GO:0001836	18	0.830451	0.843088
NUCLEOTIDE-EXCISION REPAIR, DNA INCISION%GOBP%GO:0033683	37	0.83059	0.843262
HALLMARK_BILE_ACID_METABOLISM%MSIGDB_C2%HALLMARK_BILE_ACID_METABOLISM	89	0.830691	0.843508
ATF4 ACTIVATES GENES IN RESPONSE TO ENDOPLASMIC RETICULUM STRESS%REACTOME DATABASE ID RELEASE 75%380994	26	0.829396	0.844561
METABOTROPIC GLUTAMATE RECEPTOR GROUP I PATHWAY%PANTHER PATHWAY%P00041	23	0.828913	0.844985
REGULATION OF CELL COMMUNICATION BY ELECTRICAL COUPLING%GOBP%GO:0010649	15	0.82844	0.845423
WATER TRANSPORT%GOBP%GO:0006833	20	0.828041	0.845694
SUMOYLATION OF DNA DAMAGE RESPONSE AND REPAIR PROTEINS%REACTOME DATABASE ID RELEASE 75%3108214	66	0.827303	0.846593
MUSCLE FILAMENT SLIDING%GOBP%GO:0030049	37	0.826481	0.847602
NEGATIVE REGULATION OF POTASSIUM ION TRANSMEMBRANE TRANSPORT%GOBP%GO:1901380	17	0.825824	0.847935
POSITIVE REGULATION OF INTERFERON-ALPHA PRODUCTION%GOBP%GO:0032727	16	0.825455	0.848166
REGULATION OF DENDRITE DEVELOPMENT%GOBP%GO:0050773	80	0.82592	0.848201
RNA POLYMERASE III TRANSCRIPTION INITIATION FROM TYPE 1 PROMOTER%REACTOME%R-HSA-76061.2	28	0.825136	0.848277
DEFECTS IN VITAMIN AND COFACTOR METABOLISM%REACTOME DATABASE ID RELEASE 75%3296482	20	0.824676	0.848653
PLC BETA MEDIATED EVENTS%REACTOME DATABASE ID RELEASE 75%112043	51	0.824057	0.849351
REGULATION OF GLUCONEOGENESIS%GOBP%GO:0006111	21	0.822821	0.850293
CELLULAR RESPONSE TO MONOSACCHARIDE STIMULUS%GOBP%GO:0071326	27	0.82256	0.85033
BIOCARTA_FMLP_PATHWAY%MSIGDB_C2%BIOCARTA_FMLP_PATHWAY	30	0.822924	0.850532
REGULATION OF HEMATOPOIETIC PROGENITOR CELL DIFFERENTIATION%GOBP%GO:1901532	82	0.823026	0.850773
CARDIAC CHAMBER DEVELOPMENT%GOBP%GO:0003205	96	0.821999	0.850865
REGULATION OF PEPTIDYL-SERINE PHOSPHORYLATION OF STAT PROTEIN%GOBP%GO:0033139	19	0.821682	0.850961
POSITIVE REGULATION OF RESPONSE TO WOUNDING%GOBP%GO:1903036	57	0.820517	0.85221
PULMONARY VALVE DEVELOPMENT%GOBP%GO:0003177	20	0.819371	0.852491
PID_CONE_PATHWAY%MSIGDB_C2%PID_CONE_PATHWAY	18	0.820565	0.85255
OVERVIEW OF INTERFERONS-MEDIATED SIGNALING PATHWAY%WIKIPATHWAYS_20210210%WP4558%HOMO SAPIENS	30	0.819981	0.852699
MET ACTIVATES PTK2 SIGNALING%REACTOME DATABASE ID RELEASE 75%8874081	18	0.819701	0.852769
DIOL BIOSYNTHETIC PROCESS%GOBP%GO:0034312	18	0.819444	0.852792
INTERMEDIATE FILAMENT-BASED PROCESS%GOBP%GO:0045103	34	0.81705	0.855703
REGULATION OF TRANSCRIPTION BY RNA POLYMERASE III%GOBP%GO:0006359	16	0.817236	0.855815
SIGNALLING TO ERKS%REACTOME DATABASE ID RELEASE 75%187687	31	0.816568	0.856141
REGULATION OF VIRAL TRANSCRIPTION%GOBP%GO:0046782	60	0.814832	0.858332
STEM CELL POPULATION MAINTENANCE%GOBP%GO:0019827	55	0.814927	0.858598
CEREBELLUM DEVELOPMENT%GOBP%GO:0021549	26	0.813526	0.860149
DIACYLGLYCEROL METABOLIC PROCESS%GOBP%GO:0046339	22	0.813117	0.860453
REGULATION OF HEART RATE BY CARDIAC CONDUCTION%GOBP%GO:0086091	37	0.812344	0.861365
NEGATIVE REGULATION OF UBIQUITIN-DEPENDENT PROTEIN CATABOLIC PROCESS%GOBP%GO:2000059	34	0.811083	0.862258
BIOCARTA_ATRBRCA_PATHWAY%MSIGDB_C2%BIOCARTA_ATRBRCA_PATHWAY	19	0.811545	0.862302
CELLULAR RESPONSE TO HEXOSE STIMULUS%GOBP%GO:0071331	27	0.810489	0.862463
RESPONSE TO PROGESTERONE%GOBP%GO:0032570	18	0.810642	0.86262
HEPARAN SULFATE PROTEOGLYCAN BIOSYNTHETIC PROCESS%GOBP%GO:0015012	18	0.811091	0.862679
[truncated: 470 more rows]
