# Supplementary material for: Sex-Specific Cell Types and Molecular Pathways Indicate Fibro-Calcific Aortic Valve Stenosis
Source: Front Immunol. 2022 Feb 24;13:747714. doi: 10.3389/fimmu.2022.747714 (PMC8907138; doi:10.3389/fimmu.2022.747714)
Supplement: Supplementary file 2 [file DataSheet_2.xlsx]

## Sheet: TableS2
NAME	SIZE	NES	FDR qValue
TYROBP CAUSAL NETWORK%WIKIPATHWAYS_20210210%WP3945%HOMO SAPIENS	45	-5.33729	0
MYELOID LEUKOCYTE MIGRATION%GOBP%GO:0097529	100	-3.69839	0
NEUTROPHIL CHEMOTAXIS%GOBP%GO:0030593	66	-3.53228	0
NEUTROPHIL MIGRATION%GOBP%GO:1990266	73	-3.52516	0
TCR SIGNALING IN NAIVE CD4+ T CELLS%PATHWAY INTERACTION DATABASE NCI-NATURE CURATED DATA%TCR SIGNALING IN NAIVE CD4+ T CELLS	62	-3.41804	0
INTERLEUKIN-10 SIGNALING%REACTOME%R-HSA-6783783.3	43	-3.39789	0
LYMPHOCYTE MIGRATION%GOBP%GO:0072676	57	-3.3646	0
GRANULOCYTE CHEMOTAXIS%GOBP%GO:0071621	68	-3.35013	0
B CELL RECEPTOR SIGNALING PATHWAY%GOBP%GO:0050853	31	-3.34378	0
REGULATION OF INTERLEUKIN-6 PRODUCTION%GOBP%GO:0032675	97	-3.3246	0
GRANULOCYTE MIGRATION%GOBP%GO:0097530	76	-3.30132	0
MICROGLIA PATHOGEN PHAGOCYTOSIS PATHWAY%WIKIPATHWAYS_20210210%WP3937%HOMO SAPIENS	28	-3.26769	0
REGULATION OF LEUKOCYTE MEDIATED CYTOTOXICITY%GOBP%GO:0001910	64	-3.26709	0
POSITIVE REGULATION OF INTERLEUKIN-1 BETA PRODUCTION%GOBP%GO:0032731	52	-3.21092	0
TCR SIGNALING IN NAIVE CD8+ T CELLS%PATHWAY INTERACTION DATABASE NCI-NATURE CURATED DATA%TCR SIGNALING IN NAIVE CD8+ T CELLS	52	-3.20505	0
REGULATION OF INTERLEUKIN-1 PRODUCTION%GOBP%GO:0032652	84	-3.20102	0
REGULATION OF INTERLEUKIN-1 BETA PRODUCTION%GOBP%GO:0032651	74	-3.18301	0
LEUKOCYTE CELL-CELL ADHESION%GOBP%GO:0007159	46	-3.1786	0
REGULATION OF ANTIGEN RECEPTOR-MEDIATED SIGNALING PATHWAY%GOBP%GO:0050854	49	-3.1222	5.29e-05
DENDRITIC CELL MIGRATION%GOBP%GO:0036336	17	-3.10029	9.55e-05
NEGATIVE REGULATION OF B CELL ACTIVATION%GOBP%GO:0050869	24	-3.10922	0.0001
REGULATION OF CELL KILLING%GOBP%GO:0031341	87	-3.04024	0.000125
NEGATIVE REGULATION OF LYMPHOCYTE ACTIVATION%GOBP%GO:0051250	99	-3.04139	0.00013
ROS AND RNS PRODUCTION IN PHAGOCYTES%REACTOME%R-HSA-1222556.9	35	-3.07037	0.000136
DENDRITIC CELL CHEMOTAXIS%GOBP%GO:0002407	15	-3.03848	0.000161
CHEMOKINE RECEPTORS BIND CHEMOKINES%REACTOME DATABASE ID RELEASE 75%380108	51	-3.00441	0.000243
POSITIVE REGULATION OF INTERLEUKIN-1 PRODUCTION%GOBP%GO:0032732	58	-3.00874	0.000252
DETECTION OF BIOTIC STIMULUS%GOBP%GO:0009595	23	-3.01321	0.000262
POSITIVE REGULATION OF MONONUCLEAR CELL PROLIFERATION%GOBP%GO:0032946	100	-3.01566	0.000272
REGULATION OF ALPHA-BETA T CELL ACTIVATION%GOBP%GO:0046634	74	-2.96704	0.000302
POSITIVE REGULATION OF T CELL PROLIFERATION%GOBP%GO:0042102	75	-2.94846	0.000325
T CELL DIFFERENTIATION%GOBP%GO:0030217	73	-2.90094	0.000536
POSITIVE REGULATION OF LYMPHOCYTE PROLIFERATION%GOBP%GO:0050671	99	-2.88973	0.000581
T CELL COSTIMULATION%GOBP%GO:0031295	45	-2.87865	0.000593
LYMPHOCYTE CHEMOTAXIS%GOBP%GO:0048247	45	-2.85547	0.000662
GENERATION OF SECOND MESSENGER MOLECULES%REACTOME DATABASE ID RELEASE 75%202433	27	-2.84808	0.000672
REGULATION OF B CELL ACTIVATION%GOBP%GO:0050864	79	-2.83276	0.000723
POSITIVE REGULATION OF CELL KILLING%GOBP%GO:0031343	55	-2.84001	0.000735
NEGATIVE REGULATION OF IMMUNE EFFECTOR PROCESS%GOBP%GO:0002698	88	-2.83584	0.000742
REGULATION OF NATURAL KILLER CELL MEDIATED CYTOTOXICITY%GOBP%GO:0042269	35	-2.82484	0.000755
NEGATIVE REGULATION OF INTERLEUKIN-6 PRODUCTION%GOBP%GO:0032715	28	-2.80473	0.000841
NEGATIVE REGULATION OF LEUKOCYTE MEDIATED IMMUNITY%GOBP%GO:0002704	40	-2.80596	0.000861
TRANSLOCATION OF ZAP-70 TO IMMUNOLOGICAL SYNAPSE%REACTOME DATABASE ID RELEASE 75%202430	16	-2.79759	0.000871
REGULATION OF LEUKOCYTE DEGRANULATION%GOBP%GO:0043300	33	-2.79878	0.000891
IL12-MEDIATED SIGNALING EVENTS%PATHWAY INTERACTION DATABASE NCI-NATURE CURATED DATA%IL12-MEDIATED SIGNALING EVENTS	58	-2.77218	0.00105207
REGULATION OF ANTIGEN PROCESSING AND PRESENTATION%GOBP%GO:0002577	17	-2.75898	0.0011166
REGULATION OF TOLL-LIKE RECEPTOR SIGNALING PATHWAY%GOBP%GO:0034121	59	-2.74043	0.00115785
DETECTION OF EXTERNAL BIOTIC STIMULUS%GOBP%GO:0098581	21	-2.74347	0.00116685
LYMPHOCYTE COSTIMULATION%GOBP%GO:0031294	47	-2.74755	0.00117011
NEGATIVE REGULATION OF ANTIGEN RECEPTOR-MEDIATED SIGNALING PATHWAY%GOBP%GO:0050858	24	-2.74097	0.0011797
REGULATION OF T CELL RECEPTOR SIGNALING PATHWAY%GOBP%GO:0050856	29	-2.75412	0.00117979
NEGATIVE REGULATION OF CHEMOTAXIS%GOBP%GO:0050922	47	-2.74772	0.00119399
CELLULAR RESPONSE TO CHEMOKINE%GOBP%GO:1990869	61	-2.74103	0.00120238
REGULATION OF HOMOTYPIC CELL-CELL ADHESION%GOBP%GO:0034110	23	-2.74816	0.00121886
PID_CD8_TCR_PATHWAY%MSIGDB_C2%PID_CD8_TCR_PATHWAY	39	-2.73253	0.00126068
CELLULAR DEFENSE RESPONSE%GOBP%GO:0006968	47	-2.73282	0.0012836
CHEMOKINE-MEDIATED SIGNALING PATHWAY%GOBP%GO:0070098	55	-2.69399	0.00162725
T CELL MIGRATION%GOBP%GO:0072678	19	-2.68831	0.00170773
RECEPTOR INTERNALIZATION%GOBP%GO:0031623	49	-2.69015	0.00172021
HALLMARK_IL6_JAK_STAT3_SIGNALING%MSIGDB_C2%HALLMARK_IL6_JAK_STAT3_SIGNALING	72	-2.67938	0.0017628
IL1 AND MEGAKARYOCYTES IN OBESITY%WIKIPATHWAYS_20210210%WP2865%HOMO SAPIENS	17	-2.67269	0.00177409
POSITIVE REGULATION OF ALPHA-BETA T CELL ACTIVATION%GOBP%GO:0046635	46	-2.67269	0.0018027
IL8- AND CXCR2-MEDIATED SIGNALING EVENTS%PATHWAY INTERACTION DATABASE NCI-NATURE CURATED DATA%IL8- AND CXCR2-MEDIATED SIGNALING EVENTS	32	-2.66992	0.00182583
AMINO ACID TRANSPORT ACROSS THE PLASMA MEMBRANE%REACTOME%R-HSA-352230.3	29	-2.67274	0.00183226
REGULATION OF NATURAL KILLER CELL MEDIATED IMMUNITY%GOBP%GO:0002715	37	-2.66107	0.00192357
RESPONSE TO CHEMOKINE%GOBP%GO:1990868	61	-2.66149	0.00193752
POSITIVE REGULATION OF LEUKOCYTE MEDIATED CYTOTOXICITY%GOBP%GO:0001912	43	-2.6546	0.00197099
T CELL SELECTION%GOBP%GO:0045058	20	-2.6516	0.00197145
ADAPTIVE IMMUNE RESPONSE BASED ON SOMATIC RECOMBINATION OF IMMUNE RECEPTORS BUILT FROM IMMUNOGLOBULIN SUPERFAMILY DOMAINS%GOBP%GO:0002460	64	-2.6548	0.0020004
PID_FCER1_PATHWAY%MSIGDB_C2%PID_FCER1_PATHWAY	46	-2.64125	0.00213029
REGULATION OF INTERLEUKIN-8 PRODUCTION%GOBP%GO:0032677	73	-2.635	0.00221426
REGULATION OF BONE RESORPTION%GOBP%GO:0045124	25	-2.62798	0.00223982
REGULATION OF LEUKOCYTE APOPTOTIC PROCESS%GOBP%GO:2000106	50	-2.62414	0.00234634
CLASS I PI3K SIGNALING EVENTS%PATHWAY INTERACTION DATABASE NCI-NATURE CURATED DATA%CLASS I PI3K SIGNALING EVENTS	44	-2.61961	0.00242347
POSITIVE REGULATION OF INTERFERON-GAMMA PRODUCTION%GOBP%GO:0032729	53	-2.61396	0.00247151
POSITIVE REGULATION OF LYMPHOCYTE DIFFERENTIATION%GOBP%GO:0045621	70	-2.6056	0.00256345
INTERFERON-GAMMA-MEDIATED SIGNALING PATHWAY%GOBP%GO:0060333	66	-2.60599	0.00258387
DETECTION OF OTHER ORGANISM%GOBP%GO:0098543	18	-2.60247	0.00259461
NEGATIVE REGULATION OF ADAPTIVE IMMUNE RESPONSE%GOBP%GO:0002820	36	-2.59737	0.00262627
POSITIVE REGULATION OF INTERLEUKIN-8 PRODUCTION%GOBP%GO:0032757	57	-2.58348	0.00287073
ANTIMICROBIAL HUMORAL RESPONSE%GOBP%GO:0019730	100	-2.57544	0.002961
PATHOGENESIS OF SARS-COV-2 MEDIATED BY NSP9-NSP10 COMPLEX%WIKIPATHWAYS_20210210%WP4884%HOMO SAPIENS	17	-2.57546	0.00299756
REGULATION OF LEUKOCYTE CHEMOTAXIS%GOBP%GO:0002688	94	-2.56974	0.00305853
REGULATION OF BONE REMODELING%GOBP%GO:0046850	31	-2.56264	0.0032371
ALLOGRAFT REJECTION%WIKIPATHWAYS_20210210%WP2328%HOMO SAPIENS	65	-2.55816	0.00335308
TOLL-LIKE RECEPTOR SIGNALING PATHWAY%GOBP%GO:0002224	87	-2.55609	0.00336065
REGULATION OF T CELL MEDIATED CYTOTOXICITY%GOBP%GO:0001914	31	-2.55272	0.00339112
REGULATION OF TLR BY ENDOGENOUS LIGAND%REACTOME DATABASE ID RELEASE 75%5686938	16	-2.542	0.00357612
BIOCARTA_CTLA4_PATHWAY%MSIGDB_C2%BIOCARTA_CTLA4_PATHWAY	17	-2.54203	0.00361676
RECEPTOR METABOLIC PROCESS%GOBP%GO:0043112	75	-2.52933	0.00388204
POSITIVE REGULATION OF TUMOR NECROSIS FACTOR SUPERFAMILY CYTOKINE PRODUCTION%GOBP%GO:1903557	78	-2.52642	0.00390583
NEGATIVE REGULATION OF T CELL ACTIVATION%GOBP%GO:0050868	79	-2.51573	0.00414959
REGULATION OF MAST CELL DEGRANULATION%GOBP%GO:0043304	20	-2.51388	0.00416983
REGULATION OF T CELL MEDIATED IMMUNITY%GOBP%GO:0002709	68	-2.51237	0.0041999
REGULATION OF INTERFERON-GAMMA PRODUCTION%GOBP%GO:0032649	79	-2.50241	0.00447408
POSITIVE REGULATION OF CHEMOKINE PRODUCTION%GOBP%GO:0032722	50	-2.49295	0.00480433
NEGATIVE REGULATION OF T CELL RECEPTOR SIGNALING PATHWAY%GOBP%GO:0050860	18	-2.49132	0.00481681
PLASMA LIPOPROTEIN PARTICLE CLEARANCE%GOBP%GO:0034381	37	-2.48831	0.00487032
FC-EPSILON RECEPTOR I SIGNALING IN MAST CELLS%PATHWAY INTERACTION DATABASE NCI-NATURE CURATED DATA%FC-EPSILON RECEPTOR I SIGNALING IN MAST CELLS	58	-2.48197	0.00497422
REGULATION OF CHEMOKINE PRODUCTION%GOBP%GO:0032642	65	-2.4827	0.00501464
REGULATION OF CD4-POSITIVE, ALPHA-BETA T CELL DIFFERENTIATION%GOBP%GO:0043370	40	-2.47483	0.00514324
PID_TCR_PATHWAY%MSIGDB_C2%PID_TCR_PATHWAY	45	-2.47659	0.00514478
REGULATION OF ENDOTHELIAL CELL DIFFERENTIATION%GOBP%GO:0045601	27	-2.45811	0.00574205
ANTIMICROBIAL HUMORAL IMMUNE RESPONSE MEDIATED BY ANTIMICROBIAL PEPTIDE%GOBP%GO:0061844	55	-2.45952	0.00575898
REGULATION OF PHAGOCYTOSIS%GOBP%GO:0050764	73	-2.45063	0.00597506
NEGATIVE REGULATION OF LEUKOCYTE CELL-CELL ADHESION%GOBP%GO:1903038	89	-2.43329	0.0064559
REGULATION OF ESTABLISHMENT OF ENDOTHELIAL BARRIER%GOBP%GO:1903140	17	-2.43425	0.00648713
IL8- AND CXCR1-MEDIATED SIGNALING EVENTS%PATHWAY INTERACTION DATABASE NCI-NATURE CURATED DATA%IL8- AND CXCR1-MEDIATED SIGNALING EVENTS	26	-2.43697	0.00650466
NEGATIVE REGULATION OF LYMPHOCYTE MEDIATED IMMUNITY%GOBP%GO:0002707	34	-2.43501	0.00651964
COSTIMULATION BY THE CD28 FAMILY%REACTOME%R-HSA-388841.3	61	-2.43727	0.00654703
REGULATION OF T CELL DIFFERENTIATION%GOBP%GO:0045580	100	-2.43036	0.0065696
REGULATION OF ENDOTHELIAL CELL DEVELOPMENT%GOBP%GO:1901550	17	-2.42265	0.00688863
NEGATIVE REGULATION OF INNATE IMMUNE RESPONSE%GOBP%GO:0045824	55	-2.40829	0.00734865
PD-1 SIGNALING%REACTOME%R-HSA-389948.2	20	-2.41165	0.00735378
REGULATION OF ALPHA-BETA T CELL DIFFERENTIATION%GOBP%GO:0046637	47	-2.40893	0.00737733
REGULATION OF CELL AGING%GOBP%GO:0090342	34	-2.40396	0.00762466
REGULATION OF CYTOKINE PRODUCTION INVOLVED IN INFLAMMATORY RESPONSE%GOBP%GO:1900015	38	-2.40307	0.00763719
NEGATIVE REGULATION OF LEUKOCYTE PROLIFERATION%GOBP%GO:0070664	57	-2.39574	0.0079743
REGULATION OF MAST CELL ACTIVATION INVOLVED IN IMMUNE RESPONSE%GOBP%GO:0033006	21	-2.39226	0.00809389
THROMBOXANE A2 RECEPTOR SIGNALING%PATHWAY INTERACTION DATABASE NCI-NATURE CURATED DATA%THROMBOXANE A2 RECEPTOR SIGNALING	53	-2.3894	0.00820323
LYMPHOCYTE MEDIATED IMMUNITY%GOBP%GO:0002449	63	-2.38114	0.00831731
NEGATIVE REGULATION OF MONONUCLEAR CELL PROLIFERATION%GOBP%GO:0032945	52	-2.38135	0.00838439
POSITIVE REGULATION OF TUMOR NECROSIS FACTOR PRODUCTION%GOBP%GO:0032760	74	-2.38212	0.00839531
REGULATION OF PLATELET AGGREGATION%GOBP%GO:0090330	16	-2.37899	0.00843506
INTERLEUKIN-12 SIGNALING%REACTOME%R-HSA-9020591.1	43	-2.38274	0.00846412
DETECTION OF BACTERIUM%GOBP%GO:0016045	16	-2.38337	0.0084764
IL12 SIGNALING MEDIATED BY STAT4%PATHWAY INTERACTION DATABASE NCI-NATURE CURATED DATA%IL12 SIGNALING MEDIATED BY STAT4	30	-2.36581	0.00906008
MACROPHAGE ACTIVATION%GOBP%GO:0042116	37	-2.36757	0.00910002
POSITIVE REGULATION OF LEUKOCYTE APOPTOTIC PROCESS%GOBP%GO:2000108	20	-2.36599	0.00911516
LIPOPOLYSACCHARIDE-MEDIATED SIGNALING PATHWAY%GOBP%GO:0031663	19	-2.36106	0.00923167
INTERLEUKIN-12 FAMILY SIGNALING%REACTOME%R-HSA-447115.5	53	-2.3613	0.00927172
RECYCLING PATHWAY OF L1%REACTOME DATABASE ID RELEASE 75%437239	21	-2.35931	0.00928434
PID_TXA2PATHWAY%MSIGDB_C2%PID_TXA2PATHWAY	38	-2.35579	0.00943367
MONONUCLEAR CELL MIGRATION%GOBP%GO:0071674	46	-2.35304	0.00953585
REGULATION OF PLATELET ACTIVATION%GOBP%GO:0010543	31	-2.35178	0.00954735
PHAGOSOME MATURATION%GOBP%GO:0090382	41	-2.35036	0.00958832
REGULATION OF AMYLOID PRECURSOR PROTEIN CATABOLIC PROCESS%GOBP%GO:1902991	39	-2.34399	0.00975101
NEGATIVE REGULATION OF LYMPHOCYTE PROLIFERATION%GOBP%GO:0050672	51	-2.34424	0.00980721
REGULATION OF B CELL DIFFERENTIATION%GOBP%GO:0045577	20	-2.3446	0.00984926
REGULATION OF NIK/NF-KAPPAB SIGNALING%GOBP%GO:1901222	84	-2.32607	0.011019
T-CELL ANTIGEN RECEPTOR (TCR) PATHWAY DURING STAPHYLOCOCCUS AUREUS INFECTION%WIKIPATHWAYS_20210210%WP3863%HOMO SAPIENS	47	-2.31737	0.0115819
REGULATION OF PLASMA LIPOPROTEIN PARTICLE LEVELS%GOBP%GO:0097006	69	-2.31781	0.0115928
POSITIVE REGULATION OF LEUKOCYTE MEDIATED IMMUNITY%GOBP%GO:0002705	89	-2.31511	0.011677
PID_IL12_2PATHWAY%MSIGDB_C2%PID_IL12_2PATHWAY	51	-2.31039	0.0120658
POSITIVE REGULATION OF PHOSPHATIDYLINOSITOL 3-KINASE SIGNALING%GOBP%GO:0014068	74	-2.30739	0.0122607
RHO GTPASES ACTIVATE NADPH OXIDASES%REACTOME%R-HSA-5668599.6	22	-2.30641	0.0122876
GENE AND PROTEIN EXPRESSION BY JAK-STAT SIGNALING AFTER INTERLEUKIN-12 STIMULATION%REACTOME DATABASE ID RELEASE 75%8950505	35	-2.30375	0.012404
DISEASES OF IMMUNE SYSTEM%REACTOME%R-HSA-5260271.2	22	-2.30044	0.0125585
NEGATIVE REGULATION OF NATURAL KILLER CELL MEDIATED CYTOTOXICITY%GOBP%GO:0045953	16	-2.29926	0.0126102
INTERLEUKIN-12-MEDIATED SIGNALING PATHWAY%GOBP%GO:0035722	44	-2.28308	0.0139891
POSITIVE REGULATION OF LYMPHOCYTE MIGRATION%GOBP%GO:2000403	32	-2.2817	0.0140962
NEGATIVE REGULATION OF INTERLEUKIN-8 PRODUCTION%GOBP%GO:0032717	15	-2.27303	0.0145871
REGULATION OF MYELOID LEUKOCYTE MEDIATED IMMUNITY%GOBP%GO:0002886	35	-2.27221	0.0145972
REGULATION OF CYTOKINE PRODUCTION INVOLVED IN IMMUNE RESPONSE%GOBP%GO:0002718	71	-2.2733	0.0146627
POSITIVE REGULATION OF FATTY ACID BIOSYNTHETIC PROCESS%GOBP%GO:0045723	16	-2.27062	0.0146841
POSITIVE REGULATION OF CD4-POSITIVE, ALPHA-BETA T CELL DIFFERENTIATION%GOBP%GO:0043372	25	-2.27348	0.0147525
ANTIGEN PROCESSING AND PRESENTATION OF ENDOGENOUS ANTIGEN%GOBP%GO:0019883	22	-2.26243	0.0153713
REGULATION OF CELL SHAPE%GOBP%GO:0008360	100	-2.25374	0.0158213
POSITIVE REGULATION OF NATURAL KILLER CELL MEDIATED IMMUNITY%GOBP%GO:0002717	23	-2.2538	0.0159139
DISEASES ASSOCIATED WITH THE TLR SIGNALING CASCADE%REACTOME DATABASE ID RELEASE 75%5602358	22	-2.25545	0.0159495
ACTIN NUCLEATION%GOBP%GO:0045010	20	-2.25416	0.0159885
REGULATION OF HEMOSTASIS%GOBP%GO:1900046	71	-2.24856	0.0159989
REGULATION OF MONOCYTE CHEMOTAXIS%GOBP%GO:0090025	24	-2.24737	0.0160184
CXCR4-MEDIATED SIGNALING EVENTS%PATHWAY INTERACTION DATABASE NCI-NATURE CURATED DATA%CXCR4-MEDIATED SIGNALING EVENTS	79	-2.24857	0.016097
LYMPHOCYTE ACTIVATION INVOLVED IN IMMUNE RESPONSE%GOBP%GO:0002285	70	-2.24885	0.0161902
ERBB1 DOWNSTREAM SIGNALING%PATHWAY INTERACTION DATABASE NCI-NATURE CURATED DATA%ERBB1 DOWNSTREAM SIGNALING	99	-2.24253	0.0163691
ANTIGEN ACTIVATES B CELL RECEPTOR (BCR) LEADING TO GENERATION OF SECOND MESSENGERS%REACTOME DATABASE ID RELEASE 75%983695	27	-2.24164	0.0163793
POSITIVE REGULATION OF PHAGOCYTOSIS%GOBP%GO:0050766	51	-2.24293	0.0164312
PHOSPHORYLATION OF CD3 AND TCR ZETA CHAINS%REACTOME DATABASE ID RELEASE 75%202427	19	-2.23453	0.0171542
MONOCYTE CHEMOTAXIS%GOBP%GO:0002548	42	-2.23018	0.0174798
POSITIVE REGULATION OF AMYLOID PRECURSOR PROTEIN CATABOLIC PROCESS%GOBP%GO:1902993	21	-2.2216	0.0186047
POSITIVE REGULATION OF RELEASE OF CYTOCHROME C FROM MITOCHONDRIA%GOBP%GO:0090200	24	-2.21956	0.0188071
POSITIVE REGULATION OF ADAPTIVE IMMUNE RESPONSE%GOBP%GO:0002821	71	-2.20907	0.0199076
TNFSF1%IOB%TNFSF1	15	-2.20924	0.0199988
PLASMA LIPOPROTEIN CLEARANCE%REACTOME DATABASE ID RELEASE 75%8964043	30	-2.20935	0.0201087
PID_PI3KCI_PATHWAY%MSIGDB_C2%PID_PI3KCI_PATHWAY	36	-2.20072	0.0207428
REGULATION OF T CELL MIGRATION%GOBP%GO:2000404	34	-2.20132	0.0207807
RESPONSE TO INTERLEUKIN-12%GOBP%GO:0070671	46	-2.19885	0.0209039
PID_PDGFRB_PATHWAY%MSIGDB_C2%PID_PDGFRB_PATHWAY	90	-2.19438	0.0213203
BIOCARTA_NKT_PATHWAY%MSIGDB_C2%BIOCARTA_NKT_PATHWAY	18	-2.19513	0.0213329
POSITIVE REGULATION OF MONONUCLEAR CELL MIGRATION%GOBP%GO:0071677	22	-2.19294	0.0213915
REGULATION OF BLOOD COAGULATION%GOBP%GO:0030193	71	-2.1916	0.0215057
LYMPHOCYTE HOMEOSTASIS%GOBP%GO:0002260	17	-2.19035	0.0216082
POSITIVE REGULATION OF T CELL DIFFERENTIATION%GOBP%GO:0045582	60	-2.18947	0.0216224
NEGATIVE REGULATION OF NATURAL KILLER CELL MEDIATED IMMUNITY%GOBP%GO:0002716	16	-2.18834	0.02169
TNFS BIND THEIR PHYSIOLOGICAL RECEPTORS%REACTOME%R-HSA-5669034.2	26	-2.18739	0.0217091
NEGATIVE REGULATION OF ADAPTIVE IMMUNE RESPONSE BASED ON SOMATIC RECOMBINATION OF IMMUNE RECEPTORS BUILT FROM IMMUNOGLOBULIN SUPERFAMILY DOMAINS%GOBP%GO:0002823	31	-2.18446	0.0217853
DEFENSE RESPONSE TO GRAM-NEGATIVE BACTERIUM%GOBP%GO:0050829	66	-2.18612	0.0217974
SELECTIVE EXPRESSION OF CHEMOKINE RECEPTORS DURING T-CELL POLARIZATION%WIKIPATHWAYS_20210210%WP4494%HOMO SAPIENS	21	-2.18482	0.0218527
REGULATION OF NEUTROPHIL MIGRATION%GOBP%GO:1902622	24	-2.18095	0.0221945
POSITIVE REGULATION OF LYMPHOCYTE MEDIATED IMMUNITY%GOBP%GO:0002708	72	-2.17945	0.0223003
REGULATION OF INTERLEUKIN-12 PRODUCTION%GOBP%GO:0032655	47	-2.17695	0.0225193
C-MYB TRANSCRIPTION FACTOR NETWORK%PATHWAY INTERACTION DATABASE NCI-NATURE CURATED DATA%C-MYB TRANSCRIPTION FACTOR NETWORK	80	-2.17146	0.023102
NUCLEOTIDE-BINDING OLIGOMERIZATION DOMAIN (NOD) PATHWAY%WIKIPATHWAYS_20210210%WP1433%HOMO SAPIENS	32	-2.17222	0.0231279
B CELL RECEPTOR SIGNALING PATHWAY%WIKIPATHWAYS_20210210%WP23%HOMO SAPIENS	79	-2.16699	0.0234204
CELLULAR RESPONSE TO INTERLEUKIN-12%GOBP%GO:0071349	46	-2.16727	0.0235039
ESTABLISHMENT OF ENDOTHELIAL BARRIER%GOBP%GO:0061028	28	-2.16545	0.0235565
REGULATION OF COAGULATION%GOBP%GO:0050818	73	-2.1673	0.0236142
REGULATION OF SIGNALING BY CBL%REACTOME DATABASE ID RELEASE 75%912631	17	-2.1628	0.0237094
PH REDUCTION%GOBP%GO:0045851	41	-2.16348	0.0237473
INTRACELLULAR PH REDUCTION%GOBP%GO:0051452	41	-2.15911	0.0241631
REGULATION OF P38MAPK CASCADE%GOBP%GO:1900744	35	-2.15935	0.0242334
CHOLESTEROL EFFLUX%GOBP%GO:0033344	24	-2.1483	0.0254813
LOW-DENSITY LIPOPROTEIN PARTICLE CLEARANCE%GOBP%GO:0034383	23	-2.14978	0.025495
IL4-MEDIATED SIGNALING EVENTS%PATHWAY INTERACTION DATABASE NCI-NATURE CURATED DATA%IL4-MEDIATED SIGNALING EVENTS	57	-2.14886	0.0255372
B CELL ACTIVATION INVOLVED IN IMMUNE RESPONSE%GOBP%GO:0002312	25	-2.14477	0.0259344
PID_AMB2_NEUTROPHILS_PATHWAY%MSIGDB_C2%PID_AMB2_NEUTROPHILS_PATHWAY	26	-2.14346	0.0260333
POSITIVE REGULATION OF CD4-POSITIVE, ALPHA-BETA T CELL ACTIVATION%GOBP%GO:2000516	30	-2.14142	0.0261596
BIOCARTA_CSK_PATHWAY%MSIGDB_C2%BIOCARTA_CSK_PATHWAY	16	-2.14018	0.0262418
REGULATION OF CD4-POSITIVE, ALPHA-BETA T CELL ACTIVATION%GOBP%GO:2000514	52	-2.13777	0.0263222
MICROGLIAL CELL ACTIVATION%GOBP%GO:0001774	21	-2.1382	0.0263516
PID_TOLL_ENDOGENOUS_PATHWAY%MSIGDB_C2%PID_TOLL_ENDOGENOUS_PATHWAY	17	-2.13851	0.0264142
HUMAN COMPLEMENT SYSTEM%WIKIPATHWAYS_20210210%WP2806%HOMO SAPIENS	72	-2.13436	0.0265743
POSITIVE REGULATION OF CYTOKINE PRODUCTION INVOLVED IN IMMUNE RESPONSE%GOBP%GO:0002720	49	-2.13535	0.0265763
VACUOLAR ACIDIFICATION%GOBP%GO:0007035	20	-2.13268	0.0266665
DAP12 INTERACTIONS%REACTOME%R-HSA-2172127.1	34	-2.13152	0.0267764
REGULATION OF PROTEIN DEPHOSPHORYLATION%GOBP%GO:0035304	63	-2.12981	0.0268986
FC RECEPTOR MEDIATED STIMULATORY SIGNALING PATHWAY%GOBP%GO:0002431	71	-2.12644	0.0272935
LIPOPROTEIN METABOLISM%REACTOME%R-HSA-174824.4	63	-2.12262	0.0276909
REGULATION OF CELL ADHESION MEDIATED BY INTEGRIN%GOBP%GO:0033628	39	-2.12306	0.0277074
REGULATION OF TISSUE REMODELING%GOBP%GO:0034103	50	-2.12107	0.0277319
ANTIGEN PROCESSING AND PRESENTATION OF PEPTIDE OR POLYSACCHARIDE ANTIGEN VIA MHC CLASS II%GOBP%GO:0002504	93	-2.12136	0.0278253
REGULATION OF DEFENSE RESPONSE TO VIRUS BY VIRUS%GOBP%GO:0050690	27	-2.11158	0.0292769
CALCINEURIN-REGULATED NFAT-DEPENDENT TRANSCRIPTION IN LYMPHOCYTES%PATHWAY INTERACTION DATABASE NCI-NATURE CURATED DATA%CALCINEURIN-REGULATED NFAT-DEPENDENT TRANSCRIPTION IN LYMPHOCYTES	43	-2.10971	0.0294796
POSITIVE REGULATION OF INTERLEUKIN-6 PRODUCTION%GOBP%GO:0032755	67	-2.10769	0.0297514
REGULATION OF ACTIN CYTOSKELETON REORGANIZATION%GOBP%GO:2000249	37	-2.10352	0.0304266
REGULATION OF T-HELPER CELL DIFFERENTIATION%GOBP%GO:0045622	30	-2.10243	0.0304749
FC-GAMMA RECEPTOR SIGNALING PATHWAY%GOBP%GO:0038094	69	-2.10135	0.0305836
GPVI-MEDIATED ACTIVATION CASCADE%REACTOME DATABASE ID RELEASE 75%114604	32	-2.0977	0.0311802
5-HYDROXYTRYPTAMINE DEGREDATION%PANTHER PATHWAY%P04372	19	-2.09656	0.0312199
PHAGOSOME ACIDIFICATION%GOBP%GO:0090383	27	-2.09557	0.031299
ANTIMICROBIAL PEPTIDES%REACTOME%R-HSA-6803157.2	75	-2.09224	0.0318141
POSITIVE REGULATION OF ALPHA-BETA T CELL DIFFERENTIATION%GOBP%GO:0046638	33	-2.08997	0.0318289
REGULATION OF REGULATORY T CELL DIFFERENTIATION%GOBP%GO:0045589	27	-2.09051	0.0318573
BIOCARTA_IL12_PATHWAY%MSIGDB_C2%BIOCARTA_IL12_PATHWAY	16	-2.09093	0.0318685
DENDRITIC CELL DIFFERENTIATION%GOBP%GO:0097028	23	-2.09113	0.0319577
LEUKOCYTE ACTIVATION INVOLVED IN INFLAMMATORY RESPONSE%GOBP%GO:0002269	21	-2.08364	0.0329779
REGULATION OF AMYLOID-BETA FORMATION%GOBP%GO:1902003	33	-2.07679	0.0342619
REGULATION OF T-HELPER 1 TYPE IMMUNE RESPONSE%GOBP%GO:0002825	19	-2.07733	0.0342875
IRON ION TRANSPORT%GOBP%GO:0006826	49	-2.07308	0.0349412
TRIGLYCERIDE HOMEOSTASIS%GOBP%GO:0070328	29	-2.06895	0.0355065
ACID SECRETION%GOBP%GO:0046717	23	-2.06965	0.0355164
PIRNA METABOLIC PROCESS%GOBP%GO:0034587	17	-2.06703	0.0356259
PI3K/AKT/MTOR - VITD3 SIGNALLING%WIKIPATHWAYS_20210210%WP4141%HOMO SAPIENS	16	-2.06741	0.0357061
FCGAMMA RECEPTOR (FCGR) DEPENDENT PHAGOCYTOSIS%REACTOME%R-HSA-2029480.1	78	-2.05847	0.0374429
NEGATIVE REGULATION OF CYTOKINE PRODUCTION INVOLVED IN INFLAMMATORY RESPONSE%GOBP%GO:1900016	16	-2.05474	0.0381661
NEGATIVE REGULATION OF TUMOR NECROSIS FACTOR PRODUCTION%GOBP%GO:0032720	40	-2.05038	0.0388659
PID_IL8_CXCR2_PATHWAY%MSIGDB_C2%PID_IL8_CXCR2_PATHWAY	22	-2.05073	0.0389459
POSITIVE REGULATION OF CYTOKINE PRODUCTION INVOLVED IN INFLAMMATORY RESPONSE%GOBP%GO:1900017	15	-2.04757	0.03922
KITRECEPTOR%NETPATH%KITRECEPTOR	79	-2.04779	0.0393207
3-PHOSPHOINOSITIDE BIOSYNTHESIS%HUMANCYC%PWY-6352	27	-2.04524	0.0396454
POSITIVE REGULATION OF TOLL-LIKE RECEPTOR SIGNALING PATHWAY%GOBP%GO:0034123	24	-2.04408	0.0398556
AMB2 INTEGRIN SIGNALING%PATHWAY INTERACTION DATABASE NCI-NATURE CURATED DATA%AMB2 INTEGRIN SIGNALING	31	-2.04261	0.0399966
REGULATION OF B CELL RECEPTOR SIGNALING PATHWAY%GOBP%GO:0050855	22	-2.03716	0.0412276
REGULATION OF MAST CELL ACTIVATION%GOBP%GO:0033003	27	-2.03507	0.0416314
PID_IL12_STAT4_PATHWAY%MSIGDB_C2%PID_IL12_STAT4_PATHWAY	28	-2.0317	0.0423356
PLASMINOGEN ACTIVATING CASCADE%PANTHER PATHWAY%P00050	16	-2.029	0.0427976
POSITIVE REGULATION OF LEUKOCYTE CHEMOTAXIS%GOBP%GO:0002690	75	-2.02619	0.0430486
REGULATION OF LYMPHOCYTE MIGRATION%GOBP%GO:2000401	46	-2.02726	0.0430972
FERROPTOSIS%WIKIPATHWAYS_20210210%WP4313%HOMO SAPIENS	28	-2.02623	0.043199
FIBRINOLYSIS%GOBP%GO:0042730	15	-2.02411	0.0434437
VASCULAR ENDOTHELIAL GROWTH FACTOR RECEPTOR SIGNALING PATHWAY%GOBP%GO:0048010	64	-2.02126	0.0439739
LDL CLEARANCE%REACTOME DATABASE ID RELEASE 75%8964038	18	-2.01677	0.0448093
ANTIGEN PROCESSING AND PRESENTATION OF PEPTIDE ANTIGEN VIA MHC CLASS I%GOBP%GO:0002474	92	-2.01679	0.0449797
POSITIVE REGULATION OF P38MAPK CASCADE%GOBP%GO:1900745	23	-2.0145	0.0451211
CLATHRIN-DEPENDENT ENDOCYTOSIS%GOBP%GO:0072583	26	-2.01511	0.045135
REGULATION OF INTERLEUKIN-10 PRODUCTION%GOBP%GO:0032653	43	-2.01328	0.0452917
POSITIVE REGULATION OF T CELL MEDIATED CYTOTOXICITY%GOBP%GO:0001916	22	-2.01136	0.0456146
POSITIVE REGULATION OF NATURAL KILLER CELL MEDIATED CYTOTOXICITY%GOBP%GO:0045954	19	-2.00964	0.0456456
POSITIVE REGULATION OF INTERLEUKIN-4 PRODUCTION%GOBP%GO:0032753	18	-2.00979	0.0457736
CELLULAR BIOGENIC AMINE CATABOLIC PROCESS%GOBP%GO:0042402	19	-2.01014	0.0458348
NEGATIVE REGULATION OF INTERLEUKIN-1 PRODUCTION%GOBP%GO:0032692	25	-2.00818	0.0459706
ANTIGEN PROCESSING AND PRESENTATION OF PEPTIDE ANTIGEN VIA MHC CLASS II%GOBP%GO:0002495	92	-2.00557	0.0464357
AMINO ACID TRANSPORT%GOBP%GO:0006865	76	-2.0049	0.0464466
IMMUNE RESPONSE-REGULATING CELL SURFACE RECEPTOR SIGNALING PATHWAY INVOLVED IN PHAGOCYTOSIS%GOBP%GO:0002433	68	-2.00605	0.046469
ENDOGENOUS TLR SIGNALING%PATHWAY INTERACTION DATABASE NCI-NATURE CURATED DATA%ENDOGENOUS TLR SIGNALING	22	-2.00407	0.0465055
REGULATION OF PHOSPHOPROTEIN PHOSPHATASE ACTIVITY%GOBP%GO:0043666	37	-2.00266	0.0465904
DOWNSTREAM SIGNALING IN NAIVE CD8+ T CELLS%PATHWAY INTERACTION DATABASE NCI-NATURE CURATED DATA%DOWNSTREAM SIGNALING IN NAIVE CD8+ T CELLS	61	-2.00286	0.0466821
ALPHA-SYNUCLEIN SIGNALING%PATHWAY INTERACTION DATABASE NCI-NATURE CURATED DATA%ALPHA-SYNUCLEIN SIGNALING	28	-1.99973	0.0469318
POSITIVE REGULATION OF NIK/NF-KAPPAB SIGNALING%GOBP%GO:1901224	61	-1.99984	0.0470707
REGULATION OF CELLULAR SENESCENCE%GOBP%GO:2000772	30	-1.99997	0.0471852
LYTIC VACUOLE ORGANIZATION%GOBP%GO:0080171	49	-1.9967	0.0475696
ANTIGEN PROCESSING AND PRESENTATION OF EXOGENOUS PEPTIDE ANTIGEN VIA MHC CLASS II%GOBP%GO:0019886	92	-1.99508	0.047782
SEMAPHORIN-PLEXIN SIGNALING PATHWAY%GOBP%GO:0071526	34	-1.99378	0.0480001
ACYLGLYCEROL HOMEOSTASIS%GOBP%GO:0055090	29	-1.99194	0.0482986
POSITIVE REGULATION OF T CELL MEDIATED IMMUNITY%GOBP%GO:0002711	45	-1.99224	0.0483441
POSITIVE REGULATION OF INTERLEUKIN-12 PRODUCTION%GOBP%GO:0032735	31	-1.99014	0.0486987
NEGATIVE REGULATION OF LEUKOCYTE MEDIATED CYTOTOXICITY%GOBP%GO:0001911	18	-1.98712	0.0493552
PI METABOLISM%REACTOME%R-HSA-1483255.5	78	-1.98632	0.0494498
LYSOSOME ORGANIZATION%GOBP%GO:0007040	49	-1.98149	0.0506018
POSITIVE REGULATION OF NEUTROPHIL MIGRATION%GOBP%GO:1902624	16	-1.97135	0.0534923
FC-GAMMA RECEPTOR SIGNALING PATHWAY INVOLVED IN PHAGOCYTOSIS%GOBP%GO:0038096	68	-1.96958	0.0539466
REGULATION OF B CELL PROLIFERATION%GOBP%GO:0030888	44	-1.96691	0.0546266
REGULATION OF BONE MINERALIZATION%GOBP%GO:0030500	51	-1.96641	0.0546326
POSITIVE REGULATION OF HETEROTYPIC CELL-CELL ADHESION%GOBP%GO:0034116	15	-1.96258	0.0558584
COLLAGEN CATABOLIC PROCESS%GOBP%GO:0030574	36	-1.96132	0.0558721
NEUROPEPTIDE SIGNALING PATHWAY%GOBP%GO:0007218	61	-1.9614	0.0560204
IMATINIB AND CHRONIC MYELOID LEUKEMIA%WIKIPATHWAYS_20210210%WP3640%HOMO SAPIENS	16	-1.96001	0.0561439
ANTIGEN PROCESSING AND PRESENTATION OF EXOGENOUS PEPTIDE ANTIGEN VIA MHC CLASS I%GOBP%GO:0042590	76	-1.95688	0.0568046
ESTROGEN METABOLIC PROCESS%GOBP%GO:0008210	29	-1.95695	0.0569609
POSITIVE REGULATION OF T-HELPER 1 TYPE IMMUNE RESPONSE%GOBP%GO:0002827	16	-1.95329	0.0577468
REGULATION OF T CELL APOPTOTIC PROCESS%GOBP%GO:0070232	17	-1.95036	0.0584938
NEGATIVE REGULATION OF TUMOR NECROSIS FACTOR SUPERFAMILY CYTOKINE PRODUCTION%GOBP%GO:1903556	42	-1.94388	0.0599539
PROTEIN-CONTAINING COMPLEX REMODELING%GOBP%GO:0034367	32	-1.94483	0.0599966
REGULATION OF LIPOPROTEIN LIPASE ACTIVITY%GOBP%GO:0051004	20	-1.94525	0.0600583
CELLULAR EXTRAVASATION%GOBP%GO:0045123	32	-1.94392	0.0601305
REGULATION OF INTERLEUKIN-4 PRODUCTION%GOBP%GO:0032673	22	-1.94097	0.0608813
IL27-MEDIATED SIGNALING EVENTS%PATHWAY INTERACTION DATABASE NCI-NATURE CURATED DATA%IL27-MEDIATED SIGNALING EVENTS	26	-1.9393	0.0612733
ACTIVATION OF GTPASE ACTIVITY%GOBP%GO:0090630	93	-1.93006	0.0643344
INTERFERON GAMMA SIGNALING%REACTOME%R-HSA-877300.3	86	-1.93016	0.0644968
DOUBLE-STRAND BREAK REPAIR VIA HOMOLOGOUS RECOMBINATION%GOBP%GO:0000724	72	-1.92663	0.0654139
NEGATIVE REGULATION OF BLOOD VESSEL ENDOTHELIAL CELL MIGRATION%GOBP%GO:0043537	31	-1.92467	0.0659701
DISRUPTION OF CELLS OF OTHER ORGANISM%GOBP%GO:0044364	39	-1.92021	0.0674432
IL23-MEDIATED SIGNALING EVENTS%PATHWAY INTERACTION DATABASE NCI-NATURE CURATED DATA%IL23-MEDIATED SIGNALING EVENTS	36	-1.9185	0.0674695
NEGATIVE REGULATION OF PRODUCTION OF MOLECULAR MEDIATOR OF IMMUNE RESPONSE%GOBP%GO:0002701	26	-1.91856	0.0676549
TRIVALENT INORGANIC CATION TRANSPORT%GOBP%GO:0072512	35	-1.91876	0.0677866
MIRNAS INVOLVEMENT IN THE IMMUNE RESPONSE IN SEPSIS%WIKIPATHWAYS_20210210%WP4329%HOMO SAPIENS	27	-1.9114	0.0697012
PEPTIDYL-TYROSINE MODIFICATION%GOBP%GO:0018212	69	-1.91184	0.0697392
PID_IL8_CXCR1_PATHWAY%MSIGDB_C2%PID_IL8_CXCR1_PATHWAY	16	-1.91044	0.0697919
POSITIVE REGULATION OF ANTIGEN RECEPTOR-MEDIATED SIGNALING PATHWAY%GOBP%GO:0050857	16	-1.90744	0.0697932
KILLING OF CELLS OF OTHER ORGANISM%GOBP%GO:0031640	39	-1.90816	0.0699822
NEGATIVE REGULATION OF LEUKOCYTE MIGRATION%GOBP%GO:0002686	32	-1.90747	0.0699968
PID_IL4_2PATHWAY%MSIGDB_C2%PID_IL4_2PATHWAY	48	-1.90925	0.0700064
REGULATION OF NEUROINFLAMMATORY RESPONSE%GOBP%GO:0150077	28	-1.90842	0.0701091
LEISHMANIA PHAGOCYTOSIS%REACTOME DATABASE ID RELEASE 75%9664417	53	-1.90415	0.0707616
CALCIUM SIGNALING IN THE CD4+ TCR PATHWAY%PATHWAY INTERACTION DATABASE NCI-NATURE CURATED DATA%CALCIUM SIGNALING IN THE CD4+ TCR PATHWAY	25	-1.90443	0.0708677
AMINE CATABOLIC PROCESS%GOBP%GO:0009310	19	-1.90288	0.0711463
ENDODERM DEVELOPMENT%GOBP%GO:0007492	49	-1.89999	0.0720482
PARASITE INFECTION%REACTOME%R-HSA-9664407.1	53	-1.89821	0.0721512
G-CSF%IOB%G-CSF	36	-1.89827	0.0723455
LEUKOCYTE HOMEOSTASIS%GOBP%GO:0001776	25	-1.89835	0.0725315
MONONUCLEAR CELL PROLIFERATION%GOBP%GO:0032943	45	-1.89695	0.0725682
PEPTIDYL-TYROSINE PHOSPHORYLATION%GOBP%GO:0018108	66	-1.89636	0.0726077
B CELL MEDIATED IMMUNITY%GOBP%GO:0019724	28	-1.89283	0.0738378
NEGATIVE REGULATION OF MAP KINASE ACTIVITY%GOBP%GO:0043407	65	-1.89057	0.0745619
REGULATION OF T-HELPER 17 TYPE IMMUNE RESPONSE%GOBP%GO:2000316	16	-1.88911	0.0750243
DNA-DEPENDENT DNA REPLICATION MAINTENANCE OF FIDELITY%GOBP%GO:0045005	35	-1.88802	0.0752774
TRANSFERRIN TRANSPORT%GOBP%GO:0033572	35	-1.88721	0.0753742
RECOMBINATIONAL REPAIR%GOBP%GO:0000725	72	-1.88249	0.076782
RANKL%NETPATH%RANKL	66	-1.88264	0.0769428
FERRIC IRON TRANSPORT%GOBP%GO:0015682	35	-1.88299	0.0770354
POSITIVE REGULATION OF ADAPTIVE IMMUNE RESPONSE BASED ON SOMATIC RECOMBINATION OF IMMUNE RECEPTORS BUILT FROM IMMUNOGLOBULIN SUPERFAMILY DOMAINS%GOBP%GO:0002824	66	-1.88096	0.0771769
NEGATIVE REGULATION OF BIOMINERAL TISSUE DEVELOPMENT%GOBP%GO:0070168	21	-1.87987	0.0773873
PID_TCR_CALCIUM_PATHWAY%MSIGDB_C2%PID_TCR_CALCIUM_PATHWAY	22	-1.87684	0.0784995
ANTIGEN PROCESSING AND PRESENTATION OF ENDOGENOUS PEPTIDE ANTIGEN%GOBP%GO:0002483	16	-1.87592	0.0786919
EXTRACELLULAR MATRIX DISASSEMBLY%GOBP%GO:0022617	60	-1.87493	0.0788572
PID_ERBB1_DOWNSTREAM_PATHWAY%MSIGDB_C2%PID_ERBB1_DOWNSTREAM_PATHWAY	80	-1.87424	0.0789521
POSITIVE REGULATION OF ENDOTHELIAL CELL PROLIFERATION%GOBP%GO:0001938	70	-1.87315	0.078966
ALPHA-BETA T CELL ACTIVATION%GOBP%GO:0046631	32	-1.87319	0.0791726
NEGATIVE REGULATION OF EPITHELIAL CELL MIGRATION%GOBP%GO:0010633	61	-1.87207	0.0792157
LEUKOCYTE PROLIFERATION%GOBP%GO:0070661	50	-1.87129	0.0793254
CELL KILLING%GOBP%GO:0001906	66	-1.8706	0.0793662
BCR SIGNALING PATHWAY%PATHWAY INTERACTION DATABASE NCI-NATURE CURATED DATA%BCR SIGNALING PATHWAY	61	-1.87006	0.0793695
ENDOTHELIAL CELL DEVELOPMENT%GOBP%GO:0001885	34	-1.86949	0.0793791
POSITIVE REGULATION OF T CELL MIGRATION%GOBP%GO:2000406	27	-1.86826	0.0796661
HALLMARK_REACTIVE_OXYGEN_SPECIES_PATHWAY%MSIGDB_C2%HALLMARK_REACTIVE_OXYGEN_SPECIES_PATHWAY	29	-1.86723	0.0798979
REGULATION OF MONONUCLEAR CELL MIGRATION%GOBP%GO:0071675	42	-1.86643	0.0800095
VEGF SIGNALING PATHWAY%PANTHER PATHWAY%P00056	66	-1.86348	0.0809606
EPH-EPHRIN MEDIATED REPULSION OF CELLS%REACTOME DATABASE ID RELEASE 75%3928665	47	-1.86286	0.0810044
REGULATION OF LIPOPOLYSACCHARIDE-MEDIATED SIGNALING PATHWAY%GOBP%GO:0031664	19	-1.86056	0.0816364
TRANSFERRIN ENDOCYTOSIS AND RECYCLING%REACTOME DATABASE ID RELEASE 75%917977	30	-1.86081	0.0817536
SUPERPATHWAY OF INOSITOL PHOSPHATE COMPOUNDS%HUMANCYC%PWY-6371	63	-1.8582	0.0825143
HIGH-DENSITY LIPOPROTEIN PARTICLE REMODELING%GOBP%GO:0034375	18	-1.85552	0.0835427
STATIN PATHWAY%WIKIPATHWAYS_20210210%WP430%HOMO SAPIENS	25	-1.85238	0.0846794
FCGR3A-MEDIATED PHAGOCYTOSIS%REACTOME%R-HSA-9664422.1	53	-1.85015	0.0852946
GLIAL CELL ACTIVATION%GOBP%GO:0061900	24	-1.8506	0.0853245
POSITIVE REGULATION OF ALPHA-BETA T CELL PROLIFERATION%GOBP%GO:0046641	16	-1.84881	0.0857378
AROMATIC AMINO ACID FAMILY CATABOLIC PROCESS%GOBP%GO:0009074	22	-1.84785	0.085954
OTHER SEMAPHORIN INTERACTIONS%REACTOME%R-HSA-416700.1	18	-1.84444	0.0874348
WNT5A-DEPENDENT INTERNALIZATION OF FZD4%REACTOME DATABASE ID RELEASE 75%5099900	15	-1.84325	0.0877865
NEF-MEDIATES DOWN MODULATION OF CELL SURFACE RECEPTORS BY RECRUITING THEM TO CLATHRIN ADAPTERS%REACTOME%R-HSA-164938.1	20	-1.83746	0.0904179
REGULATION OF INTERLEUKIN-2 PRODUCTION%GOBP%GO:0032663	44	-1.83658	0.0905626
RESPONSE TO LIPOPROTEIN PARTICLE%GOBP%GO:0055094	21	-1.83531	0.0906552
PID_NFAT_TFPATHWAY%MSIGDB_C2%PID_NFAT_TFPATHWAY	35	-1.83547	0.0908388
BINDING AND UPTAKE OF LIGANDS BY SCAVENGER RECEPTORS%REACTOME DATABASE ID RELEASE 75%2173782	38	-1.8313	0.0924082
LYMPHOCYTE PROLIFERATION%GOBP%GO:0046651	44	-1.8304	0.0926672
NEGATIVE REGULATION OF NF-KAPPAB TRANSCRIPTION FACTOR ACTIVITY%GOBP%GO:0032088	64	-1.82927	0.0930595
PID_P38_ALPHA_BETA_DOWNSTREAM_PATHWAY%MSIGDB_C2%PID_P38_ALPHA_BETA_DOWNSTREAM_PATHWAY	26	-1.82862	0.0931971
REGULATION OF LYMPHOCYTE APOPTOTIC PROCESS%GOBP%GO:0070228	31	-1.82669	0.0936998
NEGATIVE REGULATION OF INTERLEUKIN-10 PRODUCTION%GOBP%GO:0032693	15	-1.82681	0.0938991
POSITIVE REGULATION OF MONOCYTE CHEMOTAXIS%GOBP%GO:0090026	18	-1.82521	0.0939108
PLASMA LIPOPROTEIN PARTICLE ORGANIZATION%GOBP%GO:0071827	45	-1.82547	0.0940171
PROTEIN-LIPID COMPLEX REMODELING%GOBP%GO:0034368	30	-1.82423	0.0940943
FCERI MEDIATED CA+2 MOBILIZATION%REACTOME%R-HSA-2871809.1	24	-1.81942	0.0959502
INSULIN RECEPTOR RECYCLING%REACTOME%R-HSA-77387.3	25	-1.81879	0.0959945
SIGNALING BY VEGF%REACTOME%R-HSA-194138.2	97	-1.81972	0.0960187
AMINE METABOLIC PROCESS%GOBP%GO:0009308	52	-1.81762	0.0963549
T CELL ACTIVATION%PANTHER PATHWAY%P00053	61	-1.81708	0.0963615
REGULATION OF PHOSPHATASE ACTIVITY%GOBP%GO:0010921	83	-1.81551	0.0970172
REGULATION OF MACROPHAGE DERIVED FOAM CELL DIFFERENTIATION%GOBP%GO:0010743	31	-1.81399	0.0971032
MYD88-DEPENDENT TOLL-LIKE RECEPTOR SIGNALING PATHWAY%GOBP%GO:0002755	24	-1.81434	0.0971889
TRANSITION METAL ION HOMEOSTASIS%GOBP%GO:0055076	97	-1.81466	0.0972338
POSITIVE REGULATION OF PRODUCTION OF MOLECULAR MEDIATOR OF IMMUNE RESPONSE%GOBP%GO:0002702	80	-1.81161	0.098085
PLASMA LIPOPROTEIN PARTICLE REMODELING%GOBP%GO:0034369	30	-1.80727	0.100103
REGULATION OF CD8-POSITIVE, ALPHA-BETA T CELL ACTIVATION%GOBP%GO:2001185	18	-1.80497	0.101139
REGULATION OF LIPID STORAGE%GOBP%GO:0010883	42	-1.79958	0.103973
REGULATION OF HETEROTYPIC CELL-CELL ADHESION%GOBP%GO:0034114	25	-1.79906	0.104018
AGING%GOBP%GO:0007568	74	-1.79813	0.104027
CELLULAR TRANSITION METAL ION HOMEOSTASIS%GOBP%GO:0046916	90	-1.7983	0.104205
BETA2 INTEGRIN CELL SURFACE INTERACTIONS%PATHWAY INTERACTION DATABASE NCI-NATURE CURATED DATA%BETA2 INTEGRIN CELL SURFACE INTERACTIONS	27	-1.79633	0.104811
POSITIVE REGULATION OF NEUTROPHIL CHEMOTAXIS%GOBP%GO:0090023	15	-1.79415	0.105779
HEART CONTRACTION%GOBP%GO:0060047	66	-1.79265	0.106344
PROTEIN-LIPID COMPLEX SUBUNIT ORGANIZATION%GOBP%GO:0071825	47	-1.78994	0.106701
BLOOD COAGULATION%PANTHER PATHWAY%P00011	40	-1.79056	0.106898
POSITIVE REGULATION OF CALCIUM ION TRANSPORT%GOBP%GO:0051928	78	-1.79003	0.106912
POSITIVE REGULATION OF LIPID LOCALIZATION%GOBP%GO:1905954	74	-1.78871	0.107072
STABILIZATION OF MEMBRANE POTENTIAL%GOBP%GO:0030322	17	-1.79059	0.107136
MYELOID LEUKOCYTE DIFFERENTIATION%GOBP%GO:0002573	80	-1.78674	0.107957
HEART PROCESS%GOBP%GO:0003015	75	-1.78023	0.110973
BIOCARTA_DC_PATHWAY%MSIGDB_C2%BIOCARTA_DC_PATHWAY	15	-1.78061	0.111003
POSITIVE REGULATION OF LYMPHOCYTE CHEMOTAXIS%GOBP%GO:0140131	18	-1.77585	0.113278
COLLAGEN METABOLIC PROCESS%GOBP%GO:0032963	43	-1.7745	0.113593
FIBRIN COMPLEMENT RECEPTOR 3 SIGNALING PATHWAY%WIKIPATHWAYS_20210210%WP4136%HOMO SAPIENS	31	-1.77467	0.113729
PID_EPHA_FWDPATHWAY%MSIGDB_C2%PID_EPHA_FWDPATHWAY	25	-1.77368	0.113859
POSITIVE REGULATION OF RESPONSE TO CYTOKINE STIMULUS%GOBP%GO:0060760	42	-1.76897	0.115707
REGULATION OF NEUTROPHIL CHEMOTAXIS%GOBP%GO:0090022	19	-1.76943	0.11573
REGULATION OF ERYTHROCYTE DIFFERENTIATION%GOBP%GO:0045646	33	-1.76947	0.115968
PLASMA LIPOPROTEIN PARTICLE ASSEMBLY%GOBP%GO:0034377	25	-1.76586	0.117281
KITRECEPTOR%IOB%KITRECEPTOR	72	-1.76466	0.117734
NEGATIVE REGULATION OF ENDOTHELIAL CELL MIGRATION%GOBP%GO:0010596	45	-1.76354	0.118152
CASPASE ACTIVATION VIA EXTRINSIC APOPTOTIC SIGNALLING PATHWAY%REACTOME DATABASE ID RELEASE 75%5357769	24	-1.76141	0.119163
MUCOSAL IMMUNE RESPONSE%GOBP%GO:0002385	20	-1.76087	0.119179
POSITIVE REGULATION OF MYELOID CELL DIFFERENTIATION%GOBP%GO:0045639	64	-1.75775	0.120843
SARS-COV-2 INNATE IMMUNITY EVASION AND CELL-SPECIFIC IMMUNE RESPONSE%WIKIPATHWAYS_20210210%WP5039%HOMO SAPIENS	54	-1.75704	0.121006
ALPHA-BETA T CELL DIFFERENTIATION%GOBP%GO:0046632	25	-1.75376	0.122729
NUCLEAR EVENTS (KINASE AND TRANSCRIPTION FACTOR ACTIVATION)%REACTOME%R-HSA-198725.2	59	-1.75233	0.1233
MEIOTIC CHROMOSOME SEGREGATION%GOBP%GO:0045132	35	-1.74955	0.124857
T CELL ACTIVATION INVOLVED IN IMMUNE RESPONSE%GOBP%GO:0002286	47	-1.74872	0.125069
STEROL TRANSPORT%GOBP%GO:0015918	55	-1.74711	0.125544
NEGATIVE REGULATION OF T CELL PROLIFERATION%GOBP%GO:0042130	40	-1.74656	0.125617
ENDODERM FORMATION%GOBP%GO:0001706	44	-1.74712	0.125832
IRON ION HOMEOSTASIS%GOBP%GO:0055072	58	-1.74435	0.126736
REGULATION OF FILOPODIUM ASSEMBLY%GOBP%GO:0051489	29	-1.74391	0.126737
SKELETAL MUSCLE CONTRACTION%GOBP%GO:0003009	21	-1.743	0.127023
EPHA FORWARD SIGNALING%PATHWAY INTERACTION DATABASE NCI-NATURE CURATED DATA%EPHA FORWARD SIGNALING	33	-1.73929	0.128507
OLIGOSACCHARIDE METABOLIC PROCESS%GOBP%GO:0009311	54	-1.73942	0.128723
PHOTODYNAMIC THERAPY-INDUCED HIF-1 SURVIVAL SIGNALING%WIKIPATHWAYS_20210210%WP3614%HOMO SAPIENS	24	-1.73986	0.128737
NOTCH SIGNALING PATHWAY%PANTHER PATHWAY%P00045	29	-1.73771	0.129157
PROSTAGLANDIN BIOSYNTHETIC PROCESS%GOBP%GO:0001516	18	-1.7356	0.130159
ANTIGEN PROCESSING-CROSS PRESENTATION%REACTOME%R-HSA-1236975.1	92	-1.73431	0.130726
CELL REDOX HOMEOSTASIS%GOBP%GO:0045454	33	-1.73358	0.130919
PID_CXCR4_PATHWAY%MSIGDB_C2%PID_CXCR4_PATHWAY	72	-1.73268	0.131247
CELLULAR RESPONSE TO LIPOPROTEIN PARTICLE STIMULUS%GOBP%GO:0071402	22	-1.73138	0.131845
PID_IL23_PATHWAY%MSIGDB_C2%PID_IL23_PATHWAY	32	-1.73063	0.132057
EPHRIN B REVERSE SIGNALING%PATHWAY INTERACTION DATABASE NCI-NATURE CURATED DATA%EPHRIN B REVERSE SIGNALING	25	-1.72639	0.134664
EPITHELIAL CELL MIGRATION%GOBP%GO:0010631	66	-1.72553	0.134672
PPAR SIGNALING PATHWAY%WIKIPATHWAYS_20210210%WP3942%HOMO SAPIENS	47	-1.72558	0.134949
ANTIGEN PROCESSING AND PRESENTATION OF EXOGENOUS PEPTIDE ANTIGEN VIA MHC CLASS I, TAP-DEPENDENT%GOBP%GO:0002479	71	-1.72294	0.136258
POSITIVE REGULATION OF ANION TRANSPORT%GOBP%GO:1903793	32	-1.72083	0.137433
T CELL DIFFERENTIATION IN THYMUS%GOBP%GO:0033077	20	-1.71863	0.137965
THE ROLE OF NEF IN HIV-1 REPLICATION AND DISEASE PATHOGENESIS%REACTOME DATABASE ID RELEASE 75%164952	26	-1.71879	0.138164
PROSTANOID BIOSYNTHETIC PROCESS%GOBP%GO:0046457	18	-1.71881	0.138462
RAC1 SIGNALING PATHWAY%PATHWAY INTERACTION DATABASE NCI-NATURE CURATED DATA%RAC1 SIGNALING PATHWAY	51	-1.7136	0.140941
REGULATION OF CHOLESTEROL STORAGE%GOBP%GO:0010885	15	-1.71367	0.141199
PAR1-MEDIATED THROMBIN SIGNALING EVENTS%PATHWAY INTERACTION DATABASE NCI-NATURE CURATED DATA%PAR1-MEDIATED THROMBIN SIGNALING EVENTS	42	-1.71184	0.141907
NEGATIVE REGULATION OF SECRETION BY CELL%GOBP%GO:1903531	82	-1.71003	0.142605
BIOCARTA_TCR_PATHWAY%MSIGDB_C2%BIOCARTA_TCR_PATHWAY	36	-1.70953	0.14266
NEGATIVE REGULATION OF TYPE I INTERFERON PRODUCTION%GOBP%GO:0032480	37	-1.70913	0.142672
NEUROINFLAMMATORY RESPONSE%GOBP%GO:0150076	26	-1.7102	0.142799
REGULATION OF TRANSPOSITION%GOBP%GO:0010528	21	-1.70707	0.143776
HYDROGEN PEROXIDE CATABOLIC PROCESS%GOBP%GO:0042744	20	-1.70651	0.143911
NADP METABOLIC PROCESS%GOBP%GO:0006739	23	-1.70444	0.145135
POSITIVE REGULATION OF MYELOID LEUKOCYTE DIFFERENTIATION%GOBP%GO:0002763	36	-1.70401	0.145139
POSITIVE REGULATION OF NATURAL KILLER CELL ACTIVATION%GOBP%GO:0032816	15	-1.70242	0.145972
T-CELL ANTIGEN RECEPTOR (TCR) SIGNALING PATHWAY%WIKIPATHWAYS_20210210%WP69%HOMO SAPIENS	73	-1.70156	0.146222
DNA REPLICATION-INDEPENDENT NUCLEOSOME ORGANIZATION%GOBP%GO:0034724	27	-1.69854	0.148327
POSITIVE REGULATION OF ERBB SIGNALING PATHWAY%GOBP%GO:1901186	34	-1.69709	0.148739
AMYLOID FIBER FORMATION%REACTOME%R-HSA-977225.6	49	-1.69734	0.148871
TRANSPORT OF INORGANIC CATIONS ANIONS AND AMINO ACIDS OLIGOPEPTIDES%REACTOME DATABASE ID RELEASE 75%425393	99	-1.69353	0.151071
TOLL-LIKE RECEPTOR SIGNALING RELATED TO MYD88%WIKIPATHWAYS_20210210%WP3858%HOMO SAPIENS	24	-1.69277	0.151346
REGULATION OF T CELL CYTOKINE PRODUCTION%GOBP%GO:0002724	32	-1.69116	0.152327
AP-1 TRANSCRIPTION FACTOR NETWORK%PATHWAY INTERACTION DATABASE NCI-NATURE CURATED DATA%AP-1 TRANSCRIPTION FACTOR NETWORK	66	-1.69001	0.152921
NEGATIVE REGULATION OF BLOOD COAGULATION%GOBP%GO:0030195	45	-1.68909	0.152936
POSITIVE REGULATION OF LIPASE ACTIVITY%GOBP%GO:0060193	66	-1.68931	0.153084
NEGATIVE REGULATION OF AMYLOID-BETA FORMATION%GOBP%GO:1902430	17	-1.68649	0.154557
NEGATIVE REGULATION OF CELL KILLING%GOBP%GO:0031342	21	-1.68532	0.155185
CHOLESTEROL TRANSPORT%GOBP%GO:0030301	53	-1.68013	0.158901
PROTEIN-LIPID COMPLEX ASSEMBLY%GOBP%GO:0065005	27	-1.67828	0.159024
NEGATIVE REGULATION OF PROTEIN DEPHOSPHORYLATION%GOBP%GO:0035308	26	-1.67837	0.159301
VEGFA-VEGFR2 PATHWAY%REACTOME DATABASE ID RELEASE 75%4420097	88	-1.67918	0.159317
ERYTHROCYTE HOMEOSTASIS%GOBP%GO:0034101	39	-1.67839	0.159614
RELAXATION OF MUSCLE%GOBP%GO:0090075	16	-1.67712	0.159699
PID_VEGFR1_PATHWAY%MSIGDB_C2%PID_VEGFR1_PATHWAY	17	-1.67633	0.159998
DETECTION OF CHEMICAL STIMULUS INVOLVED IN SENSORY PERCEPTION OF TASTE%GOBP%GO:0050912	41	-1.67474	0.160855
BIOCARTA_NKCELLS_PATHWAY%MSIGDB_C2%BIOCARTA_NKCELLS_PATHWAY	20	-1.67357	0.161456
NEGATIVE REGULATION OF AMYLOID PRECURSOR PROTEIN CATABOLIC PROCESS%GOBP%GO:1902992	19	-1.67234	0.162132
MODULATION BY VIRUS OF HOST MORPHOLOGY OR PHYSIOLOGY%GOBP%GO:0019048	32	-1.67145	0.162545
POSITIVE REGULATION OF DEPHOSPHORYLATION%GOBP%GO:0035306	43	-1.66648	0.162851
REGULATION OF NATURAL KILLER CELL ACTIVATION%GOBP%GO:0032814	22	-1.66683	0.162909
NEGATIVE REGULATION OF NUCLEOTIDE METABOLIC PROCESS%GOBP%GO:0045980	19	-1.6671	0.163006
NEGATIVE REGULATION OF BLOOD VESSEL MORPHOGENESIS%GOBP%GO:2000181	90	-1.66726	0.163228
REGULATION OF BLOOD VESSEL ENDOTHELIAL CELL MIGRATION%GOBP%GO:0043535	73	-1.66734	0.163483
NRF2-ARE REGULATION%WIKIPATHWAYS_20210210%WP4357%HOMO SAPIENS	21	-1.66515	0.163575
STRIATED MUSCLE CONTRACTION%GOBP%GO:0006941	77	-1.66967	0.16368
DICARBOXYLIC ACID TRANSPORT%GOBP%GO:0006835	37	-1.6675	0.163684
ORGAN OR TISSUE SPECIFIC IMMUNE RESPONSE%GOBP%GO:0002251	22	-1.66779	0.16376
PLASMA LIPOPROTEIN REMODELING%REACTOME DATABASE ID RELEASE 75%8963899	28	-1.66908	0.163776
POSITIVE REGULATION OF TISSUE REMODELING%GOBP%GO:0034105	19	-1.66431	0.163924
TNFR2 NON-CANONICAL NF-KB PATHWAY%REACTOME DATABASE ID RELEASE 75%5668541	94	-1.66829	0.164026
POSITIVE REGULATION OF CYTOKINE-MEDIATED SIGNALING PATHWAY%GOBP%GO:0001961	35	-1.66781	0.16408
NEGATIVE REGULATION OF HEMOSTASIS%GOBP%GO:1900047	45	-1.66214	0.165326
AMYLOID FIBRIL FORMATION%GOBP%GO:1990000	56	-1.66062	0.166259
REGULATION OF MYELOID LEUKOCYTE DIFFERENTIATION%GOBP%GO:0002761	75	-1.65942	0.166616
AMYLOID-BETA CLEARANCE%GOBP%GO:0097242	22	-1.65949	0.166881
FORMATION OF PRIMARY GERM LAYER%GOBP%GO:0001704	68	-1.65781	0.167568
NEGATIVE REGULATION OF SECRETION%GOBP%GO:0051048	93	-1.65651	0.168356
REGULATION OF BIOMINERAL TISSUE DEVELOPMENT%GOBP%GO:0070167	66	-1.65414	0.168972
POSITIVE REGULATION OF T-HELPER CELL DIFFERENTIATION%GOBP%GO:0045624	18	-1.65429	0.169189
HOMEOSTASIS OF NUMBER OF CELLS%GOBP%GO:0048872	72	-1.65344	0.169235
SENSORY PERCEPTION OF TASTE%GOBP%GO:0050909	44	-1.65448	0.16934
EPITHELIUM MIGRATION%GOBP%GO:0090132	67	-1.6547	0.169483
REGULATION OF ACTIN FILAMENT DEPOLYMERIZATION%GOBP%GO:0030834	31	-1.65208	0.170124
T-CELL RECEPTOR AND CO-STIMULATORY SIGNALING%WIKIPATHWAYS_20210210%WP2583%HOMO SAPIENS	21	-1.64928	0.171178
PID_PTP1B_PATHWAY%MSIGDB_C2%PID_PTP1B_PATHWAY	38	-1.64877	0.171214
SYNTHESIS OF PIPS AT THE PLASMA MEMBRANE%REACTOME%R-HSA-1660499.6	48	-1.64941	0.171419
POSITIVE REGULATION OF B CELL ACTIVATION%GOBP%GO:0050871	46	-1.64966	0.171556
DETECTION OF CHEMICAL STIMULUS INVOLVED IN SENSORY PERCEPTION OF BITTER TASTE%GOBP%GO:0001580	37	-1.64999	0.171633
REGULATION OF ALPHA-BETA T CELL PROLIFERATION%GOBP%GO:0046640	26	-1.64645	0.172578
MONOAMINE TRANSPORT%WIKIPATHWAYS_20210210%WP727%HOMO SAPIENS	23	-1.64666	0.172729
REVERSE CHOLESTEROL TRANSPORT%GOBP%GO:0043691	17	-1.64394	0.174299
REGULATION OF PROTEIN POLYUBIQUITINATION%GOBP%GO:1902914	15	-1.64321	0.174605
AMINO ACID TRANSMEMBRANE TRANSPORT%GOBP%GO:0003333	47	-1.64168	0.175623
NEGATIVE REGULATION OF ANGIOGENESIS%GOBP%GO:0016525	88	-1.64071	0.176061
HETEROTYPIC CELL-CELL ADHESION%GOBP%GO:0034113	29	-1.63945	0.176804
ENDOTHELIAL CELL DIFFERENTIATION%GOBP%GO:0045446	58	-1.63767	0.17703
CHROMOSOME ORGANIZATION INVOLVED IN MEIOTIC CELL CYCLE%GOBP%GO:0070192	26	-1.63802	0.177058
SUPEROXIDE METABOLIC PROCESS%GOBP%GO:0006801	26	-1.63719	0.17712
DETECTION OF CHEMICAL STIMULUS%GOBP%GO:0009593	89	-1.63677	0.177174
NEGATIVE REGULATION OF RESPONSE TO BIOTIC STIMULUS%GOBP%GO:0002832	29	-1.63824	0.177192
SPINAL CORD INJURY%WIKIPATHWAYS_20210210%WP2431%HOMO SAPIENS	91	-1.63832	0.177445
REGULATION OF LYMPHOCYTE CHEMOTAXIS%GOBP%GO:1901623	22	-1.63383	0.177621
INACTIVATION OF MAPK ACTIVITY%GOBP%GO:0000188	21	-1.6346	0.177634
NEGATIVE REGULATION OF LIPID STORAGE%GOBP%GO:0010888	19	-1.63526	0.177781
ROLE OF PHOSPHOLIPIDS IN PHAGOCYTOSIS%REACTOME DATABASE ID RELEASE 75%2029485	22	-1.63481	0.177803
HEMATOPOIETIC STEM CELL DIFFERENTIATION%WIKIPATHWAYS_20210210%WP2849%HOMO SAPIENS	43	-1.63395	0.177879
POSITIVE REGULATION OF LIPID BIOSYNTHETIC PROCESS%GOBP%GO:0046889	61	-1.63547	0.177958
PRODUCTION OF MOLECULAR MEDIATOR OF IMMUNE RESPONSE%GOBP%GO:0002440	23	-1.63019	0.179051
B CELL ACTIVATION%PANTHER PATHWAY%P00010	56	-1.63117	0.179207
NEGATIVE REGULATION OF TRANSPOSITION%GOBP%GO:0010529	21	-1.63029	0.179304
TISSUE MIGRATION%GOBP%GO:0090130	71	-1.63136	0.17939
VIRAL PROTEIN PROCESSING%GOBP%GO:0019082	38	-1.63038	0.179566
REGULATION OF TOLL-LIKE RECEPTOR 4 SIGNALING PATHWAY%GOBP%GO:0034143	19	-1.62868	0.179777
T CELL MEDIATED IMMUNITY%GOBP%GO:0002456	16	-1.62902	0.179789
MODULATION BY SYMBIONT OF HOST CELLULAR PROCESS%GOBP%GO:0044068	31	-1.6269	0.18022
FOLATE METABOLISM%WIKIPATHWAYS_20210210%WP176%HOMO SAPIENS	50	-1.62623	0.180453
VEGFR1 SPECIFIC SIGNALS%PATHWAY INTERACTION DATABASE NCI-NATURE CURATED DATA%VEGFR1 SPECIFIC SIGNALS	27	-1.62738	0.180464
VACUOLE ORGANIZATION%GOBP%GO:0007033	97	-1.62695	0.180505
NEGATIVE REGULATION OF COAGULATION%GOBP%GO:0050819	47	-1.62137	0.181127
ANTIBACTERIAL HUMORAL RESPONSE%GOBP%GO:0019731	37	-1.62228	0.18129
MATURATION OF SSU-RRNA FROM TRICISTRONIC RRNA TRANSCRIPT (SSU-RRNA, 5.8S RRNA, LSU-RRNA)%GOBP%GO:0000462	24	-1.62138	0.181445
DNA REPLICATION-INDEPENDENT NUCLEOSOME ASSEMBLY%GOBP%GO:0006336	26	-1.62165	0.181511
PROSTANOID METABOLIC PROCESS%GOBP%GO:0006692	33	-1.6227	0.181575
CELLULAR MONOVALENT INORGANIC CATION HOMEOSTASIS%GOBP%GO:0030004	82	-1.6223	0.181604
BIOCARTA_VEGF_PATHWAY%MSIGDB_C2%BIOCARTA_VEGF_PATHWAY	19	-1.6233	0.181684
CORTICAL ACTIN CYTOSKELETON ORGANIZATION%GOBP%GO:0030866	24	-1.62357	0.181747
ATTACHMENT OF SPINDLE MICROTUBULES TO KINETOCHORE%GOBP%GO:0008608	15	-1.62288	0.181753
IMMUNOGLOBULIN MEDIATED IMMUNE RESPONSE%GOBP%GO:0016064	25	-1.61905	0.181797
REGULATION OF MACROPHAGE ACTIVATION%GOBP%GO:0043030	40	-1.62407	0.181944
PID_CD8_TCR_DOWNSTREAM_PATHWAY%MSIGDB_C2%PID_CD8_TCR_DOWNSTREAM_PATHWAY	56	-1.62371	0.181944
SIGNALING EVENTS MEDIATED BY PTP1B%PATHWAY INTERACTION DATABASE NCI-NATURE CURATED DATA%SIGNALING EVENTS MEDIATED BY PTP1B	52	-1.6195	0.182074
CLASS C 3 (METABOTROPIC GLUTAMATE PHEROMONE RECEPTORS)%REACTOME DATABASE ID RELEASE 75%420499	38	-1.61911	0.182089
REGULATION OF VASCULAR ENDOTHELIAL GROWTH FACTOR RECEPTOR SIGNALING PATHWAY%GOBP%GO:0030947	21	-1.61733	0.182228
POSITIVE REGULATION OF EPIDERMAL GROWTH FACTOR RECEPTOR SIGNALING PATHWAY%GOBP%GO:0045742	32	-1.61961	0.182306
ENDOCYTIC RECYCLING%GOBP%GO:0032456	33	-1.61746	0.18244
SYNTHESIS OF PIPS AT THE EARLY ENDOSOME MEMBRANE%REACTOME%R-HSA-1660516.7	15	-1.61751	0.182727
REGULATION OF TYPE I INTERFERON-MEDIATED SIGNALING PATHWAY%GOBP%GO:0060338	28	-1.61619	0.182862
POSITIVE REGULATION OF ENDOTHELIAL CELL MIGRATION%GOBP%GO:0010595	90	-1.61428	0.184235
SOMATIC DIVERSIFICATION OF IMMUNE RECEPTORS%GOBP%GO:0002200	28	-1.61347	0.184607
PHAGOCYTOSIS, ENGULFMENT%GOBP%GO:0006911	34	-1.61189	0.185654
TBC RABGAPS%REACTOME%R-HSA-8854214.1	42	-1.61128	0.185862
DEFENSE RESPONSE TO GRAM-POSITIVE BACTERIUM%GOBP%GO:0050830	62	-1.61044	0.186255
PROSTAGLANDIN METABOLIC PROCESS%GOBP%GO:0006693	33	-1.60952	0.18635
NEGATIVE REGULATION OF T CELL MEDIATED IMMUNITY%GOBP%GO:0002710	17	-1.60981	0.186429
ICOSANOID METABOLIC PROCESS%GOBP%GO:0006690	98	-1.60859	0.186847
FORMATION OF THE CORNIFIED ENVELOPE%REACTOME%R-HSA-6809371.3	72	-1.60814	0.186917
NEGATIVE REGULATION OF PURINE NUCLEOTIDE METABOLIC PROCESS%GOBP%GO:1900543	17	-1.60566	0.188788
G PROTEIN-COUPLED GLUTAMATE RECEPTOR SIGNALING PATHWAY%GOBP%GO:0007216	15	-1.60481	0.189241
GLUTATHIONE CONJUGATION%REACTOME DATABASE ID RELEASE 75%156590	34	-1.60413	0.189528
ERYTHROCYTE DIFFERENTIATION%GOBP%GO:0030218	36	-1.60246	0.190692
NEGATIVE REGULATION OF AXON GUIDANCE%GOBP%GO:1902668	22	-1.60021	0.192363
FATTY ACID TRANSPORT%GOBP%GO:0015908	51	-1.59978	0.19241
BIOCARTA_MAPK_PATHWAY%MSIGDB_C2%BIOCARTA_MAPK_PATHWAY	65	-1.59819	0.193216
DIGESTION AND ABSORPTION%REACTOME%R-HSA-8963743.2	24	-1.59842	0.193358
REGULATION OF INTERLEUKIN-17 PRODUCTION%GOBP%GO:0032660	29	-1.59387	0.196549
POSITIVE REGULATION OF HORMONE SECRETION%GOBP%GO:0046887	69	-1.59393	0.19684
INTEGRIN-MEDIATED SIGNALING PATHWAY%GOBP%GO:0007229	69	-1.59253	0.197471
APOPTOSIS%WIKIPATHWAYS_20210210%WP254%HOMO SAPIENS	64	-1.59005	0.199476
REGULATION OF REGULATED SECRETORY PATHWAY%GOBP%GO:1903305	87	-1.5878	0.201286
CELLULAR RESPONSE TO VASCULAR ENDOTHELIAL GROWTH FACTOR STIMULUS%GOBP%GO:0035924	37	-1.58578	0.20282
AMYLOID-BETA METABOLIC PROCESS%GOBP%GO:0050435	16	-1.58099	0.206787
UROKINASE-TYPE PLASMINOGEN ACTIVATOR (UPA) AND UPAR-MEDIATED SIGNALING%PATHWAY INTERACTION DATABASE NCI-NATURE CURATED DATA%UROKINASE-TYPE PLASMINOGEN ACTIVATOR (UPA) AND UPAR-MEDIATED SIGNALING	42	-1.58112	0.207028
CELLULAR IRON ION HOMEOSTASIS%GOBP%GO:0006879	54	-1.58013	0.207242
MEMBRANE LIPID CATABOLIC PROCESS%GOBP%GO:0046466	30	-1.57676	0.210182
CELLULAR RESPONSE TO VIRUS%GOBP%GO:0098586	32	-1.57557	0.210648
POSITIVE REGULATION BY HOST OF VIRAL TRANSCRIPTION%GOBP%GO:0043923	16	-1.5758	0.21078
INTERLEUKIN-3, INTERLEUKIN-5 AND GM-CSF SIGNALING%REACTOME DATABASE ID RELEASE 75%512988	40	-1.57346	0.211984
REGULATION OF CELLULAR EXTRAVASATION%GOBP%GO:0002691	24	-1.57357	0.21224
NEGATIVE REGULATION OF ACTIN FILAMENT POLYMERIZATION%GOBP%GO:0030837	34	-1.57177	0.212583
TNF RECEPTOR SUPERFAMILY (TNFSF) MEMBERS MEDIATING NON-CANONICAL NF-KB PATHWAY%REACTOME DATABASE ID RELEASE 75%5676594	15	-1.57109	0.212889
POSITIVE REGULATION OF PHOSPHATASE ACTIVITY%GOBP%GO:0010922	23	-1.57181	0.212891
FCGR3A-MEDIATED IL10 SYNTHESIS%REACTOME DATABASE ID RELEASE 75%9664323	35	-1.57188	0.213182
RESOLUTION OF D-LOOP STRUCTURES%REACTOME%R-HSA-5693537.1	25	-1.56972	0.213906
STING PATHWAY IN KAWASAKI-LIKE DISEASE AND COVID-19%WIKIPATHWAYS_20210210%WP4961%HOMO SAPIENS	17	-1.56797	0.215313
SENSORY PERCEPTION OF BITTER TASTE%GOBP%GO:0050913	38	-1.56629	0.216631
DNA GEOMETRIC CHANGE%GOBP%GO:0032392	53	-1.56401	0.218494
AROMATIC AMINO ACID FAMILY METABOLIC PROCESS%GOBP%GO:0009072	30	-1.56292	0.218879
RESPONSE TO FUNGUS%GOBP%GO:0009620	18	-1.56325	0.218894
LONG-CHAIN FATTY ACID TRANSPORT%GOBP%GO:0015909	40	-1.56096	0.220538
GLYCEROPHOSPHOLIPID CATABOLIC PROCESS%GOBP%GO:0046475	24	-1.56057	0.22055
DETECTION OF CHEMICAL STIMULUS INVOLVED IN SENSORY PERCEPTION%GOBP%GO:0050907	61	-1.55978	0.220991
RHOA SIGNALING PATHWAY%PATHWAY INTERACTION DATABASE NCI-NATURE CURATED DATA%RHOA SIGNALING PATHWAY	41	-1.55868	0.22101
REGULATION OF SMOOTH MUSCLE CELL MIGRATION%GOBP%GO:0014910	32	-1.55935	0.22111
DETECTION OF STIMULUS INVOLVED IN SENSORY PERCEPTION%GOBP%GO:0050906	87	-1.55894	0.221129
PEPTIDE GPCRS%WIKIPATHWAYS_20210210%WP24%HOMO SAPIENS	61	-1.55646	0.222576
INTRINSIC APOPTOTIC SIGNALING PATHWAY IN RESPONSE TO DNA DAMAGE BY P53 CLASS MEDIATOR%GOBP%GO:0042771	19	-1.55668	0.222724
MEMBRANE INVAGINATION%GOBP%GO:0010324	49	-1.55503	0.22367
THYMIC STROMAL LYMPHOPOIETIN (TSLP) SIGNALING PATHWAY%WIKIPATHWAYS_20210210%WP2203%HOMO SAPIENS	38	-1.55467	0.223674
CCR1%IOB%CCR1	27	-1.55226	0.225111
ARYL HYDROCARBON RECEPTOR PATHWAY%WIKIPATHWAYS_20210210%WP2873%HOMO SAPIENS	39	-1.55279	0.225261
MATRIX METALLOPROTEINASES%WIKIPATHWAYS_20210210%WP129%HOMO SAPIENS	23	-1.55229	0.225433
INTEGRIN SIGNALING%REACTOME%R-HSA-354192.2	26	-1.54956	0.227554
NEGATIVE REGULATION OF EXOCYTOSIS%GOBP%GO:0045920	21	-1.54769	0.228438
CD28 CO-STIMULATION%REACTOME DATABASE ID RELEASE 75%389356	29	-1.54831	0.228567
TP53 NETWORK%WIKIPATHWAYS_20210210%WP1742%HOMO SAPIENS	16	-1.5477	0.228792
SIGNALING BY SCF-KIT%REACTOME DATABASE ID RELEASE 75%1433557	39	-1.54628	0.229165
ICOSANOID BIOSYNTHETIC PROCESS%GOBP%GO:0046456	44	-1.54637	0.229429
PRE-NOTCH PROCESSING IN GOLGI%REACTOME DATABASE ID RELEASE 75%1912420	18	-1.54336	0.231887
REGULATION OF ANION TRANSPORT%GOBP%GO:0044070	62	-1.54133	0.23368
REGULATION OF FATTY ACID BIOSYNTHETIC PROCESS%GOBP%GO:0042304	36	-1.54015	0.234523
P73 TRANSCRIPTION FACTOR NETWORK%PATHWAY INTERACTION DATABASE NCI-NATURE CURATED DATA%P73 TRANSCRIPTION FACTOR NETWORK	74	-1.53834	0.234959
PHOSPHOINOSITIDES METABOLISM%WIKIPATHWAYS_20210210%WP4971%HOMO SAPIENS	35	-1.53866	0.234971
NEGATIVE REGULATION OF INTERLEUKIN-2 PRODUCTION%GOBP%GO:0032703	20	-1.53923	0.235104
NEGATIVE REGULATION OF TOR SIGNALING%GOBP%GO:0032007	29	-1.53876	0.235226
IMMUNOGLOBULIN PRODUCTION%GOBP%GO:0002377	22	-1.53688	0.236169
NEGATIVE REGULATION OF CELLULAR RESPONSE TO INSULIN STIMULUS%GOBP%GO:1900077	28	-1.53625	0.236473
PHOTODYNAMIC THERAPY-INDUCED NFE2L2 (NRF2) SURVIVAL SIGNALING%WIKIPATHWAYS_20210210%WP3612%HOMO SAPIENS	20	-1.53583	0.236532
FATTY ACID DERIVATIVE BIOSYNTHETIC PROCESS%GOBP%GO:1901570	81	-1.532	0.239539
PROTON TRANSMEMBRANE TRANSPORT%GOBP%GO:1902600	34	-1.5323	0.239575
PID_IL27_PATHWAY%MSIGDB_C2%PID_IL27_PATHWAY	22	-1.53261	0.239596
NEGATIVE REGULATION OF DEPHOSPHORYLATION%GOBP%GO:0035305	64	-1.53045	0.23968
RESOLUTION OF D-LOOP STRUCTURES THROUGH HOLLIDAY JUNCTION INTERMEDIATES%REACTOME%R-HSA-5693568.1	24	-1.53	0.239759
OXIDATIVE STRESS%WIKIPATHWAYS_20210210%WP408%HOMO SAPIENS	21	-1.52967	0.23976
POSITIVE REGULATION OF PROTEIN DEPHOSPHORYLATION%GOBP%GO:0035307	34	-1.53102	0.239802
POSITIVE REGULATION OF INTERLEUKIN-2 PRODUCTION%GOBP%GO:0032743	24	-1.53061	0.239908
INTERLEUKIN-2 FAMILY SIGNALING%REACTOME%R-HSA-451927.5	40	-1.52904	0.240074
SYNTHESIS OF PIPS AT THE GOLGI MEMBRANE%REACTOME%R-HSA-1660514.2	17	-1.53103	0.240169
ACIDIC AMINO ACID TRANSPORT%GOBP%GO:0015800	17	-1.52734	0.241478
EFFECTS OF PIP2 HYDROLYSIS%REACTOME DATABASE ID RELEASE 75%114508	26	-1.52699	0.241492
PID_INTEGRIN2_PATHWAY%MSIGDB_C2%PID_INTEGRIN2_PATHWAY	19	-1.52137	0.247346
DNA ALKYLATION%GOBP%GO:0006305	38	-1.51927	0.248988
NEGATIVE REGULATION OF LEUKOCYTE APOPTOTIC PROCESS%GOBP%GO:2000107	26	-1.51879	0.249169
REGULATION OF LIPASE ACTIVITY%GOBP%GO:0060191	89	-1.51944	0.249181
LEUKOCYTE MEDIATED CYTOTOXICITY%GOBP%GO:0001909	28	-1.51774	0.249519
NEGATIVE REGULATION OF AXON EXTENSION INVOLVED IN AXON GUIDANCE%GOBP%GO:0048843	20	-1.51777	0.249867
PID_BCR_5PATHWAY%MSIGDB_C2%PID_BCR_5PATHWAY	54	-1.5152	0.25204
M-CSF%IOB%M-CSF	42	-1.51291	0.252621
PID_RHODOPSIN_PATHWAY%MSIGDB_C2%PID_RHODOPSIN_PATHWAY	18	-1.51387	0.25264
METABOLISM OF STEROID HORMONES%REACTOME DATABASE ID RELEASE 75%196071	33	-1.51418	0.252689
TP53 REGULATES TRANSCRIPTION OF CELL DEATH GENES%REACTOME DATABASE ID RELEASE 75%5633008	41	-1.51297	0.252922
TOR SIGNALING%GOBP%GO:0031929	22	-1.51299	0.253288
ANTIGEN PRESENTATION: FOLDING, ASSEMBLY AND PEPTIDE LOADING OF CLASS I MHC%REACTOME DATABASE ID RELEASE 75%983170	24	-1.51136	0.253918
MODULATION BY VIRUS OF HOST PROCESS%GOBP%GO:0019054	22	-1.50912	0.25596
REGULATION OF MONOCYTE DIFFERENTIATION%GOBP%GO:0045655	15	-1.5064	0.257575
PLASMA LIPOPROTEIN ASSEMBLY%REACTOME DATABASE ID RELEASE 75%8963898	18	-1.50648	0.257889
POSITIVE REGULATION OF AMYLOID-BETA FORMATION%GOBP%GO:1902004	17	-1.50695	0.258062
BIOCARTA_TH1TH2_PATHWAY%MSIGDB_C2%BIOCARTA_TH1TH2_PATHWAY	15	-1.50662	0.258086
SPROUTING ANGIOGENESIS%GOBP%GO:0002040	47	-1.50534	0.258398
PURINERGIC SIGNALING IN LEISHMANIASIS INFECTION%REACTOME%R-HSA-9660826.1	23	-1.50439	0.259097
MODIFICATION BY SYMBIONT OF HOST MORPHOLOGY OR PHYSIOLOGY%GOBP%GO:0044003	51	-1.50321	0.260051
RESPONSE TO HYDROGEN PEROXIDE%GOBP%GO:0042542	48	-1.50233	0.260647
NEGATIVE REGULATION OF ATP METABOLIC PROCESS%GOBP%GO:1903579	16	-1.50153	0.260853
PHOSPHATIDYLCHOLINE ACYL-CHAIN REMODELING%GOBP%GO:0036151	28	-1.50166	0.261088
MODIFIED AMINO ACID TRANSPORT%GOBP%GO:0072337	26	-1.50096	0.261147
INITIAL TRIGGERING OF COMPLEMENT%REACTOME%R-HSA-166663.2	19	-1.49971	0.261495
POSITIVE REGULATION OF GRANULOCYTE CHEMOTAXIS%GOBP%GO:0071624	18	-1.49987	0.261658
REGULATION OF ACTIVATED T CELL PROLIFERATION%GOBP%GO:0046006	33	-1.50007	0.261826
REGULATION OF CELLULAR PH%GOBP%GO:0030641	67	-1.49874	0.262226
AMYLOID PRECURSOR PROTEIN METABOLIC PROCESS%GOBP%GO:0042982	19	-1.49834	0.262287
NEGATIVE REGULATION OF WOUND HEALING%GOBP%GO:0061045	64	-1.49782	0.262537
TRANSITION METAL ION TRANSPORT%GOBP%GO:0000041	87	-1.497	0.263168
REGULATION OF P38-ALPHA AND P38-BETA%PATHWAY INTERACTION DATABASE NCI-NATURE CURATED DATA%REGULATION OF P38-ALPHA AND P38-BETA	29	-1.49634	0.263174
HEMATOPOIETIC PROGENITOR CELL DIFFERENTIATION%GOBP%GO:0002244	33	-1.49641	0.263483
REGULATION OF VASCULAR PERMEABILITY%GOBP%GO:0043114	28	-1.49323	0.266139
SYNTHESIS OF LEUKOTRIENES (LT) AND EOXINS (EX)%REACTOME%R-HSA-2142691.2	21	-1.49333	0.266424
POSITIVE REGULATION OF INTERLEUKIN-17 PRODUCTION%GOBP%GO:0032740	22	-1.48889	0.267446
DAP12 SIGNALING%REACTOME DATABASE ID RELEASE 75%2424491	24	-1.49174	0.267506
POSITIVE REGULATION OF LIPID STORAGE%GOBP%GO:0010884	18	-1.48896	0.267739
REGULATION OF SEQUESTERING OF CALCIUM ION%GOBP%GO:0051282	79	-1.4905	0.267785
POSITIVE REGULATION OF STEROID METABOLIC PROCESS%GOBP%GO:0045940	25	-1.49117	0.267828
REGULATION OF RELEASE OF CYTOCHROME C FROM MITOCHONDRIA%GOBP%GO:0090199	38	-1.48982	0.267837
SECONDARY ALCOHOL METABOLIC PROCESS%GOBP%GO:1902652	75	-1.48917	0.267864
KISSPEPTIN/KISSPEPTIN RECEPTOR SYSTEM IN THE OVARY%WIKIPATHWAYS_20210210%WP4871%HOMO SAPIENS	30	-1.49006	0.267948
BIOCARTA_PAR1_PATHWAY%MSIGDB_C2%BIOCARTA_PAR1_PATHWAY	15	-1.48932	0.268059
POSITIVE REGULATION OF JAK-STAT CASCADE%GOBP%GO:0046427	75	-1.49056	0.268119
PORPHYRIN METABOLISM%REACTOME%R-HSA-189445.1	24	-1.4878	0.268389
SPERM MOTILITY%GOBP%GO:0097722	38	-1.48403	0.271546
GLYCERALDEHYDE-3-PHOSPHATE METABOLIC PROCESS%GOBP%GO:0019682	16	-1.48428	0.27165
PROTEIN LOCALIZATION TO CENTROSOME%GOBP%GO:0071539	16	-1.48442	0.27186
PURINERGIC RECEPTOR SIGNALING PATHWAY%GOBP%GO:0035587	23	-1.48116	0.274632
MITOTIC NUCLEAR ENVELOPE REASSEMBLY%GOBP%GO:0007084	45	-1.48049	0.275124
TYPE II INTERFERON SIGNALING (IFNG)%WIKIPATHWAYS_20210210%WP619%HOMO SAPIENS	29	-1.47958	0.275861
NEGATIVE REGULATION OF PROTEIN POLYMERIZATION%GOBP%GO:0032272	45	-1.47781	0.277218
DNA METHYLATION%GOBP%GO:0006306	38	-1.47785	0.277561
MEIOTIC CELL CYCLE PROCESS%GOBP%GO:1903046	97	-1.47715	0.277606
REGULATION OF INTRACELLULAR PH%GOBP%GO:0051453	66	-1.47681	0.277639
TOLL LIKE RECEPTOR 2 (TLR2) CASCADE%REACTOME%R-HSA-181438.1	86	-1.47634	0.277801
POSITIVE REGULATION OF LIPID TRANSPORT%GOBP%GO:0032370	57	-1.47365	0.278231
POSITIVE REGULATION OF TRANSPORTER ACTIVITY%GOBP%GO:0032411	75	-1.4746	0.278286
FLAGELLATED SPERM MOTILITY%GOBP%GO:0030317	38	-1.4752	0.278394
TOLL LIKE RECEPTOR 10 (TLR10) CASCADE%REACTOME DATABASE ID RELEASE 75%168142	77	-1.47374	0.278502
TRP CHANNELS%REACTOME DATABASE ID RELEASE 75%3295583	24	-1.47277	0.278534
ENDOTHELIUM DEVELOPMENT%GOBP%GO:0003158	67	-1.47472	0.278558
NEGATIVE REGULATION OF AXON EXTENSION%GOBP%GO:0030517	31	-1.473	0.278631
RESPONSE TO MECHANICAL STIMULUS%GOBP%GO:0009612	94	-1.47533	0.278641
GABA SYNTHESIS, RELEASE, REUPTAKE AND DEGRADATION%REACTOME DATABASE ID RELEASE 75%888590	18	-1.47395	0.278683
HISTONE PHOSPHORYLATION%GOBP%GO:0016572	17	-1.47059	0.279251
FARNESOID X RECEPTOR PATHWAY%WIKIPATHWAYS_20210210%WP2879%HOMO SAPIENS	17	-1.47021	0.279339
PID_RHOA_REG_PATHWAY%MSIGDB_C2%PID_RHOA_REG_PATHWAY	32	-1.47178	0.279364
REGULATION OF THE FORCE OF HEART CONTRACTION%GOBP%GO:0002026	17	-1.47081	0.279388
PID_NFKAPPAB_ATYPICAL_PATHWAY%MSIGDB_C2%PID_NFKAPPAB_ATYPICAL_PATHWAY	15	-1.46979	0.279464
RECEPTOR CLUSTERING%GOBP%GO:0043113	30	-1.47092	0.279665
REGULATION OF NEURONAL SYNAPTIC PLASTICITY%GOBP%GO:0048168	24	-1.47094	0.280027
PROTEIN LOCALIZATION TO MICROTUBULE ORGANIZING CENTER%GOBP%GO:1905508	16	-1.46841	0.280384
CELL RECRUITMENT (PRO-INFLAMMATORY RESPONSE)%REACTOME DATABASE ID RELEASE 75%9664424	23	-1.46669	0.280526
SOMATIC DIVERSIFICATION OF IMMUNOGLOBULINS%GOBP%GO:0016445	22	-1.46727	0.280567
REGULATION OF BICELLULAR TIGHT JUNCTION ASSEMBLY%GOBP%GO:2000810	19	-1.46758	0.280605
REGULATION OF ESTABLISHMENT OR MAINTENANCE OF CELL POLARITY%GOBP%GO:0032878	17	-1.46852	0.280615
MYD88:MAL(TIRAP) CASCADE INITIATED ON PLASMA MEMBRANE%REACTOME DATABASE ID RELEASE 75%166058	86	-1.46677	0.280812
POSITIVE REGULATION OF STAT CASCADE%GOBP%GO:1904894	77	-1.4676	0.280962
ANDROGEN METABOLIC PROCESS%GOBP%GO:0008209	20	-1.4648	0.281612
POSITIVE REGULATION OF PHOSPHATIDYLINOSITOL 3-KINASE ACTIVITY%GOBP%GO:0043552	27	-1.4654	0.281662
PURINE-CONTAINING COMPOUND CATABOLIC PROCESS%GOBP%GO:0072523	31	-1.46488	0.281904
TOLL LIKE RECEPTOR 5 (TLR5) CASCADE%REACTOME DATABASE ID RELEASE 75%168176	77	-1.46328	0.282745
ENDOTHELIAL CELL PROLIFERATION%GOBP%GO:0001935	17	-1.46261	0.282756
TOLL LIKE RECEPTOR TLR1:TLR2 CASCADE%REACTOME DATABASE ID RELEASE 75%168179	86	-1.46288	0.282829
NUCLEOBASE CATABOLISM%REACTOME DATABASE ID RELEASE 75%8956319	29	-1.46349	0.282852
DIGESTION%REACTOME%R-HSA-8935690.5	20	-1.46188	0.283278
REPLICATION FORK PROCESSING%GOBP%GO:0031297	26	-1.46128	0.283623
ACYLGLYCEROL CATABOLIC PROCESS%GOBP%GO:0046464	31	-1.45845	0.286656
NEGATIVE REGULATION OF PLATELET ACTIVATION%GOBP%GO:0010544	16	-1.45745	0.287474
ANION HOMEOSTASIS%GOBP%GO:0055081	43	-1.4538	0.291219
PHOSPHATIDYLINOSITOL BIOSYNTHETIC PROCESS%GOBP%GO:0006661	98	-1.454	0.29136
MYD88 CASCADE INITIATED ON PLASMA MEMBRANE%REACTOME DATABASE ID RELEASE 75%975871	77	-1.45269	0.292249
POSITIVE REGULATION OF FATTY ACID METABOLIC PROCESS%GOBP%GO:0045923	28	-1.45183	0.292998
FATTY ACID BETA OXIDATION%WIKIPATHWAYS_20210210%WP143%HOMO SAPIENS	22	-1.45139	0.293166
REGULATION OF PROTEIN COMPLEX DISASSEMBLY%GOBP%GO:0043244	78	-1.45088	0.29338
BIOCARTA_CYTOKINE_PATHWAY%MSIGDB_C2%BIOCARTA_CYTOKINE_PATHWAY	17	-1.44747	0.296969
GAP JUNCTION TRAFFICKING%REACTOME DATABASE ID RELEASE 75%190828	27	-1.44766	0.297097
NEGATIVE REGULATION OF PHOSPHOPROTEIN PHOSPHATASE ACTIVITY%GOBP%GO:0032515	19	-1.4466	0.297668
POSITIVE REGULATION OF PHOSPHOLIPID METABOLIC PROCESS%GOBP%GO:1903727	38	-1.44312	0.300902
PID_THROMBIN_PAR1_PATHWAY%MSIGDB_C2%PID_THROMBIN_PAR1_PATHWAY	30	-1.44341	0.300925
URONIC ACID METABOLIC PROCESS%GOBP%GO:0006063	24	-1.44231	0.301174
ENDODERMAL CELL DIFFERENTIATION%GOBP%GO:0035987	37	-1.44349	0.30122
LYSOSOME VESICLE BIOGENESIS%REACTOME DATABASE ID RELEASE 75%432720	32	-1.44242	0.301412
NEUTRAL LIPID CATABOLIC PROCESS%GOBP%GO:0046461	31	-1.44137	0.30162
CHOLESTEROL METABOLIC PROCESS%GOBP%GO:0008203	71	-1.44029	0.301719
LXRS REGULATE GENE EXPRESSION LINKED TO CHOLESTEROL TRANSPORT AND EFFLUX%REACTOME DATABASE ID RELEASE 75%9029569	28	-1.44152	0.301816
VIRAL GENOME REPLICATION%GOBP%GO:0019079	21	-1.4405	0.301838
CORTICAL CYTOSKELETON ORGANIZATION%GOBP%GO:0030865	45	-1.44078	0.301911
HETEROPHILIC CELL-CELL ADHESION VIA PLASMA MEMBRANE CELL ADHESION MOLECULES%GOBP%GO:0007157	31	-1.43977	0.302018
ACTIVATION OF CYSTEINE-TYPE ENDOPEPTIDASE ACTIVITY INVOLVED IN APOPTOTIC PROCESS%GOBP%GO:0006919	77	-1.43873	0.302943
POSITIVE REGULATION OF PROTEIN DEACETYLATION%GOBP%GO:0090312	15	-1.43753	0.303717
NUCLEAR ENVELOPE ORGANIZATION%GOBP%GO:0006998	65	-1.43769	0.303886
REGULATION OF TRIGLYCERIDE METABOLIC PROCESS%GOBP%GO:0090207	25	-1.43623	0.305068
REGULATION OF RHO PROTEIN SIGNAL TRANSDUCTION%GOBP%GO:0035023	60	-1.43552	0.305578
MEIOTIC NUCLEAR DIVISION%GOBP%GO:0140013	84	-1.43251	0.306279
RESOLUTION OF D-LOOP STRUCTURES THROUGH SYNTHESIS-DEPENDENT STRAND ANNEALING (SDSA)%REACTOME%R-HSA-5693554.1	22	-1.43333	0.306345
IRON UPTAKE AND TRANSPORT%REACTOME DATABASE ID RELEASE 75%917937	55	-1.43365	0.306348
HALLMARK_SPERMATOGENESIS%MSIGDB_C2%HALLMARK_SPERMATOGENESIS	87	-1.43273	0.306364
CLEC7A (DECTIN-1) SIGNALING%REACTOME DATABASE ID RELEASE 75%5607764	91	-1.43302	0.306393
NEGATIVE REGULATION OF RESPONSE TO WOUNDING%GOBP%GO:1903035	74	-1.43204	0.306534
NEGATIVE REGULATION OF INTERLEUKIN-1 BETA PRODUCTION%GOBP%GO:0032691	21	-1.43431	0.306705
CELLULAR RESPONSE TO TYPE I INTERFERON%GOBP%GO:0071357	64	-1.43367	0.306715
CD4-POSITIVE, ALPHA-BETA T CELL DIFFERENTIATION%GOBP%GO:0043367	20	-1.43391	0.306834
NEGATIVE REGULATION OF LIPID LOCALIZATION%GOBP%GO:1905953	38	-1.4309	0.30765
PID_HIF1_TFPATHWAY%MSIGDB_C2%PID_HIF1_TFPATHWAY	42	-1.4296	0.309023
PID_UPA_UPAR_PATHWAY%MSIGDB_C2%PID_UPA_UPAR_PATHWAY	29	-1.42878	0.309657
RELEASE OF SEQUESTERED CALCIUM ION INTO CYTOSOL%GOBP%GO:0051209	28	-1.42783	0.309671
NEGATIVE REGULATION OF SEQUESTERING OF CALCIUM ION%GOBP%GO:0051283	29	-1.4275	0.309689
REGULATION OF T CELL CHEMOTAXIS%GOBP%GO:0010819	15	-1.4279	0.309974
NON-GENOMIC ACTIONS OF 1,25 DIHYDROXYVITAMIN D3%WIKIPATHWAYS_20210210%WP4341%HOMO SAPIENS	55	-1.42687	0.310143
REGULATION OF NUCLEASE ACTIVITY%GOBP%GO:0032069	21	-1.42653	0.310202
POSITIVE REGULATION OF PHOSPHOPROTEIN PHOSPHATASE ACTIVITY%GOBP%GO:0032516	15	-1.42791	0.310358
VEGFR2 MEDIATED CELL PROLIFERATION%REACTOME%R-HSA-5218921.3	16	-1.42594	0.310544
NEGATIVE REGULATION OF TYPE I INTERFERON-MEDIATED SIGNALING PATHWAY%GOBP%GO:0060339	15	-1.42555	0.310675
TYPE I INTERFERON SIGNALING PATHWAY%GOBP%GO:0060337	64	-1.42487	0.311147
NEGATIVE REGULATION OF CYTOKINE PRODUCTION INVOLVED IN IMMUNE RESPONSE%GOBP%GO:0002719	20	-1.42265	0.312889
CXCR4%IOB%CXCR4	75	-1.42286	0.313
DNA METHYLATION INVOLVED IN GAMETE GENERATION%GOBP%GO:0043046	17	-1.42315	0.313037
POSITIVE REGULATION OF MACROPHAGE ACTIVATION%GOBP%GO:0043032	15	-1.42126	0.314344
NUCLEOTIDE-BINDING DOMAIN, LEUCINE RICH REPEAT CONTAINING RECEPTOR (NLR) SIGNALING PATHWAYS%REACTOME DATABASE ID RELEASE 75%168643	46	-1.42086	0.314472
NEGATIVE REGULATION OF RESPONSE TO CYTOKINE STIMULUS%GOBP%GO:0060761	50	-1.41915	0.316337
TOLL LIKE RECEPTOR TLR6:TLR2 CASCADE%REACTOME%R-HSA-168188.1	86	-1.41749	0.318134
POSITIVE REGULATION OF ACTIN FILAMENT POLYMERIZATION%GOBP%GO:0030838	60	-1.41609	0.319114
INTRINSIC APOPTOTIC SIGNALING PATHWAY BY P53 CLASS MEDIATOR%GOBP%GO:0072332	34	-1.4158	0.319125
MATURATION OF SPIKE PROTEIN%REACTOME%R-HSA-9694548.1	28	-1.41637	0.319149
BIOCARTA_NFKB_PATHWAY%MSIGDB_C2%BIOCARTA_NFKB_PATHWAY	17	-1.4145	0.320417
NEGATIVE REGULATION OF FLT3%REACTOME DATABASE ID RELEASE 75%9706369	15	-1.41388	0.320845
PID_ALPHA_SYNUCLEIN_PATHWAY%MSIGDB_C2%PID_ALPHA_SYNUCLEIN_PATHWAY	23	-1.41307	0.321146
GASTRULATION%GOBP%GO:0007369	82	-1.41325	0.321294
BIOCARTA_EDG1_PATHWAY%MSIGDB_C2%BIOCARTA_EDG1_PATHWAY	18	-1.41045	0.322629
EYE PHOTORECEPTOR CELL DEVELOPMENT%GOBP%GO:0042462	15	-1.4116	0.322743
RESPONSE TO TUMOR CELL%GOBP%GO:0002347	16	-1.41121	0.322811
POSITIVE REGULATION OF LIPID KINASE ACTIVITY%GOBP%GO:0090218	31	-1.4105	0.322973
AMINO SUGAR METABOLIC PROCESS%GOBP%GO:0006040	33	-1.41077	0.323001
NGF-STIMULATED TRANSCRIPTION%REACTOME DATABASE ID RELEASE 75%9031628	38	-1.40939	0.323702
ORGANIC ACID TRANSMEMBRANE TRANSPORT%GOBP%GO:1903825	83	-1.4075	0.325474
CANCER IMMUNOTHERAPY BY PD-1 BLOCKADE%WIKIPATHWAYS_20210210%WP4585%HOMO SAPIENS	21	-1.40769	0.325635
T CELL DIFFERENTIATION INVOLVED IN IMMUNE RESPONSE%GOBP%GO:0002292	20	-1.40687	0.325938
PHOTODYNAMIC THERAPY-INDUCED NF-KB SURVIVAL SIGNALING%WIKIPATHWAYS_20210210%WP3617%HOMO SAPIENS	29	-1.40529	0.32717
PID_CMYB_PATHWAY%MSIGDB_C2%PID_CMYB_PATHWAY	63	-1.40549	0.327336
ANTIBIOTIC CATABOLIC PROCESS%GOBP%GO:0017001	38	-1.40095	0.33264
REGULATION OF MACROPHAGE MIGRATION%GOBP%GO:1905521	32	-1.39778	0.336584
NEGATIVE REGULATION OF PHOSPHATASE ACTIVITY%GOBP%GO:0010923	56	-1.3973	0.336782
INTERACTION WITH HOST%GOBP%GO:0051701	98	-1.39307	0.337265
TRANSLATION OF STRUCTURAL PROTEINS%REACTOME DATABASE ID RELEASE 75%9694635	43	-1.39626	0.3374
BIOCARTA_KERATINOCYTE_PATHWAY%MSIGDB_C2%BIOCARTA_KERATINOCYTE_PATHWAY	37	-1.39252	0.337537
PHOSPHATIDYLINOSITOL ACYL-CHAIN REMODELING%GOBP%GO:0036149	16	-1.39552	0.337567
GLUCURONATE METABOLIC PROCESS%GOBP%GO:0019585	24	-1.3952	0.337602
REGULATION OF GRANULOCYTE CHEMOTAXIS%GOBP%GO:0071622	35	-1.39219	0.337609
S1P1 PATHWAY%PATHWAY INTERACTION DATABASE NCI-NATURE CURATED DATA%S1P1 PATHWAY	19	-1.39489	0.337621
AURORA B SIGNALING%PATHWAY INTERACTION DATABASE NCI-NATURE CURATED DATA%AURORA B SIGNALING	36	-1.39308	0.337662
REGULATION OF PHOSPHOLIPID METABOLIC PROCESS%GOBP%GO:1903725	61	-1.39573	0.337701
SULFATION%GOBP%GO:0051923	19	-1.39629	0.337775
FERTILIZATION%GOBP%GO:0009566	95	-1.39438	0.337934
LEUKOCYTE ADHESION TO VASCULAR ENDOTHELIAL CELL%GOBP%GO:0061756	19	-1.39342	0.337995
POSITIVE REGULATION OF CELL ADHESION MEDIATED BY INTEGRIN%GOBP%GO:0033630	17	-1.39312	0.33802
NEGATIVE REGULATION OF INSULIN RECEPTOR SIGNALING PATHWAY%GOBP%GO:0046627	27	-1.39145	0.338241
REGULATION OF AXON GUIDANCE%GOBP%GO:1902667	33	-1.39379	0.338315
PROTEIN N-LINKED GLYCOSYLATION VIA ASPARAGINE%GOBP%GO:0018279	26	-1.39344	0.338393
GLYCEROLIPID CATABOLIC PROCESS%GOBP%GO:0046503	52	-1.39036	0.338548
EOSINOPHIL MIGRATION%GOBP%GO:0072677	16	-1.39083	0.338677
DECTIN-2 FAMILY%REACTOME DATABASE ID RELEASE 75%5621480	28	-1.3904	0.338888
MYELOID CELL HOMEOSTASIS%GOBP%GO:0002262	45	-1.3878	0.341614
NEGATIVE REGULATION OF CELL MORPHOGENESIS INVOLVED IN DIFFERENTIATION%GOBP%GO:0010771	60	-1.38524	0.344344
MULTI-ORGANISM CELLULAR PROCESS%GOBP%GO:0044764	26	-1.38455	0.344458
NEOVASCULARISATION PROCESSES%WIKIPATHWAYS_20210210%WP4331%HOMO SAPIENS	29	-1.38533	0.344627
ARACHIDONIC ACID METABOLISM%REACTOME%R-HSA-2142753.5	56	-1.38414	0.344669
CELLULAR HORMONE METABOLIC PROCESS%GOBP%GO:0034754	92	-1.38468	0.344671
ENDOTHELIAL CELL MIGRATION%GOBP%GO:0043542	50	-1.38182	0.347579
REGULATION OF SMOOTH MUSCLE CELL PROLIFERATION%GOBP%GO:0048660	75	-1.38104	0.348224
INTERACTION WITH SYMBIONT%GOBP%GO:0051702	75	-1.37885	0.349413
NEGATIVE REGULATION OF SMOOTH MUSCLE CELL PROLIFERATION%GOBP%GO:0048662	30	-1.37902	0.349578
POSITIVE REGULATION OF ACTIVATED T CELL PROLIFERATION%GOBP%GO:0042104	20	-1.37939	0.349853
NEGATIVE REGULATION OF LYMPHOCYTE DIFFERENTIATION%GOBP%GO:0045620	35	-1.3791	0.349872
B CELL DIFFERENTIATION%GOBP%GO:0030183	72	-1.37949	0.35012
PID_TAP63_PATHWAY%MSIGDB_C2%PID_TAP63_PATHWAY	42	-1.37752	0.350947
PID_AURORA_B_PATHWAY%MSIGDB_C2%PID_AURORA_B_PATHWAY	18	-1.377	0.351248
HYDROGEN PEROXIDE METABOLIC PROCESS%GOBP%GO:0042743	26	-1.37529	0.353282
ERK MAPK TARGETS%REACTOME%R-HSA-198753.1	20	-1.3739	0.354469
DENDRITE SELF-AVOIDANCE%GOBP%GO:0070593	16	-1.37416	0.354514
LIPOXYGENASE PATHWAY%GOBP%GO:0019372	15	-1.37228	0.35465
REGULATION OF SYSTEMIC ARTERIAL BLOOD PRESSURE%GOBP%GO:0003073	58	-1.37255	0.354667
REGULATION OF SYNAPTIC TRANSMISSION, GLUTAMATERGIC%GOBP%GO:0051966	47	-1.373	0.354869
ACTIVIN RECEPTOR SIGNALING PATHWAY%GOBP%GO:0032924	20	-1.37096	0.354878
CELLULAR RESPONSE TO CAMP%GOBP%GO:0071320	30	-1.37265	0.354951
CELLULAR AMINE METABOLIC PROCESS%GOBP%GO:0044106	45	-1.37141	0.35506
GM-CSF%IOB%GM-CSF	58	-1.37044	0.355193
PID_KIT_PATHWAY%MSIGDB_C2%PID_KIT_PATHWAY	44	-1.37101	0.355225
GAP JUNCTION TRAFFICKING AND REGULATION%REACTOME DATABASE ID RELEASE 75%157858	28	-1.37303	0.35524
REGULATION OF AXON EXTENSION INVOLVED IN AXON GUIDANCE%GOBP%GO:0048841	24	-1.37155	0.355299
POSITIVE REGULATION OF GLYCOPROTEIN METABOLIC PROCESS%GOBP%GO:1903020	16	-1.36934	0.356434
CELLULAR BIOGENIC AMINE METABOLIC PROCESS%GOBP%GO:0006576	45	-1.36692	0.358611
NICOTINIC ACETYLCHOLINE RECEPTOR SIGNALING PATHWAY%PANTHER PATHWAY%P00044	87	-1.36697	0.358959
REGULATION OF B CELL MEDIATED IMMUNITY%GOBP%GO:0002712	25	-1.36701	0.359315
CHLORIDE TRANSMEMBRANE TRANSPORT%GOBP%GO:1902476	45	-1.36609	0.359385
CYTOPLASMIC TRANSLATIONAL INITIATION%GOBP%GO:0002183	15	-1.36446	0.361345
VISUAL SIGNAL TRANSDUCTION: RODS%PATHWAY INTERACTION DATABASE NCI-NATURE CURATED DATA%VISUAL SIGNAL TRANSDUCTION: RODS	23	-1.36352	0.362296
NUCLEOSOME ORGANIZATION%GOBP%GO:0034728	76	-1.36255	0.363338
CDC42 SIGNALING EVENTS%PATHWAY INTERACTION DATABASE NCI-NATURE CURATED DATA%CDC42 SIGNALING EVENTS	67	-1.36111	0.365035
REGULATION OF PH%GOBP%GO:0006885	70	-1.36044	0.365533
REGULATION OF CELLULAR RESPONSE TO INSULIN STIMULUS%GOBP%GO:1900076	45	-1.35861	0.367813
GLANDULAR EPITHELIAL CELL DIFFERENTIATION%GOBP%GO:0002067	15	-1.35735	0.369224
RESPONSE TO TYPE I INTERFERON%GOBP%GO:0034340	68	-1.35645	0.370117
CARBOXYLIC ACID TRANSMEMBRANE TRANSPORT%GOBP%GO:1905039	82	-1.35501	0.370521
RUFFLE ORGANIZATION%GOBP%GO:0031529	16	-1.35515	0.370741
COLLAGEN DEGRADATION%REACTOME DATABASE ID RELEASE 75%1442490	37	-1.35548	0.371117
TAMOXIFEN METABOLISM%WIKIPATHWAYS_20210210%WP691%HOMO SAPIENS	17	-1.35517	0.371142
INTERLEUKIN-27-MEDIATED SIGNALING PATHWAY%GOBP%GO:0070106	15	-1.35364	0.371675
NUCLEOTIDE-SUGAR BIOSYNTHETIC PROCESS%GOBP%GO:0009226	19	-1.35326	0.371829
NEUROTRANSMITTER REUPTAKE%GOBP%GO:0098810	15	-1.3529	0.371917
EOSINOPHIL CHEMOTAXIS%GOBP%GO:0048245	16	-1.35262	0.371932
SENSORY PERCEPTION OF PAIN%GOBP%GO:0019233	26	-1.35201	0.372006
NEGATIVE REGULATION OF INTERFERON-GAMMA PRODUCTION%GOBP%GO:0032689	26	-1.35366	0.372071
REGULATION OF CHOLESTEROL TRANSPORT%GOBP%GO:0032374	53	-1.35205	0.372372
ION HOMEOSTASIS%REACTOME%R-HSA-5578775.2	50	-1.35073	0.372673
REGULATION OF IMMUNOGLOBULIN MEDIATED IMMUNE RESPONSE%GOBP%GO:0002889	25	-1.3509	0.372808
PID_VEGFR1_2_PATHWAY%MSIGDB_C2%PID_VEGFR1_2_PATHWAY	50	-1.35102	0.373049
POSITIVE REGULATION OF VIRAL PROCESS%GOBP%GO:0048524	98	-1.34994	0.373426
NUCLEOTIDE-EXCISION REPAIR, PREINCISION COMPLEX STABILIZATION%GOBP%GO:0006293	20	-1.34859	0.375032
REGULATION OF FATTY ACID TRANSPORT%GOBP%GO:2000191	19	-1.34802	0.375067
INDOLE-CONTAINING COMPOUND METABOLIC PROCESS%GOBP%GO:0042430	16	-1.34822	0.375193
NEGATIVE REGULATION OF CELLULAR CARBOHYDRATE METABOLIC PROCESS%GOBP%GO:0010677	27	-1.3474	0.375203
INTEGRIN FAMILY CELL SURFACE INTERACTIONS%PATHWAY INTERACTION DATABASE NCI-NATURE CURATED DATA%INTEGRIN FAMILY CELL SURFACE INTERACTIONS	26	-1.3475	0.375473
SIGNAL TRANSDUCTION BY P53 CLASS MEDIATOR%GOBP%GO:0072331	94	-1.34365	0.380112
SPHINGOLIPID CATABOLIC PROCESS%GOBP%GO:0030149	26	-1.34336	0.380142
RIBOSOME ASSEMBLY%GOBP%GO:0042255	50	-1.34294	0.38038
MODIFICATION BY HOST OF SYMBIONT MORPHOLOGY OR PHYSIOLOGY%GOBP%GO:0051851	71	-1.34169	0.381346
ALPHA-BETA T CELL DIFFERENTIATION INVOLVED IN IMMUNE RESPONSE%GOBP%GO:0002293	19	-1.34188	0.381477
POSITIVE REGULATION OF MITOCHONDRIAL OUTER MEMBRANE PERMEABILIZATION INVOLVED IN APOPTOTIC SIGNALING PATHWAY%GOBP%GO:1901030	34	-1.33965	0.382368
LYSOSOMAL TRANSPORT%GOBP%GO:0007041	88	-1.33971	0.382704
PROLACTIN SIGNALING PATHWAY%WIKIPATHWAYS_20210210%WP2037%HOMO SAPIENS	63	-1.33974	0.383084
REGULATION OF INTEGRIN ACTIVATION%GOBP%GO:0033623	16	-1.33987	0.383332
SIGNALLING TO RAS%REACTOME%R-HSA-167044.4	17	-1.34001	0.383549
PURINERGIC NUCLEOTIDE RECEPTOR SIGNALING PATHWAY%GOBP%GO:0035590	21	-1.33762	0.384653
DISEASES OF CARBOHYDRATE METABOLISM%REACTOME%R-HSA-5663084.3	32	-1.33779	0.384827
TNF ALPHA SIGNALING PATHWAY%WIKIPATHWAYS_20210210%WP231%HOMO SAPIENS	68	-1.33696	0.385195
PROTEIN LOCALIZATION TO MICROTUBULE CYTOSKELETON%GOBP%GO:0072698	26	-1.33594	0.386283
ONCOGENIC MAPK SIGNALING%REACTOME DATABASE ID RELEASE 75%6802957	74	-1.3348	0.38762
NCRNA 3'-END PROCESSING%GOBP%GO:0043628	29	-1.33339	0.388967
IFN-ALPHA%IOB%IFN-ALPHA	31	-1.33345	0.389305
REGULATION OF HORMONE METABOLIC PROCESS%GOBP%GO:0032350	31	-1.33063	0.390278
FLT3 SIGNALING%REACTOME%R-HSA-9607240.5	36	-1.33074	0.390545
TOLL LIKE RECEPTOR 9 (TLR9) CASCADE%REACTOME%R-HSA-168138.2	85	-1.33013	0.390582
BIOCARTA_IL1R_PATHWAY%MSIGDB_C2%BIOCARTA_IL1R_PATHWAY	24	-1.3308	0.390875
NEGATIVE REGULATION OF LEUKOCYTE DIFFERENTIATION%GOBP%GO:1902106	65	-1.33161	0.390901
GLUCOCORTICOID RECEPTOR PATHWAY%WIKIPATHWAYS_20210210%WP2880%HOMO SAPIENS	55	-1.33104	0.39092
GABA RECEPTOR SIGNALING%WIKIPATHWAYS_20210210%WP4159%HOMO SAPIENS	25	-1.3292	0.391133
HIF-2-ALPHA TRANSCRIPTION FACTOR NETWORK%PATHWAY INTERACTION DATABASE NCI-NATURE CURATED DATA%HIF-2-ALPHA TRANSCRIPTION FACTOR NETWORK	29	-1.33117	0.391171
THE CANONICAL RETINOID CYCLE IN RODS (TWILIGHT VISION)%REACTOME DATABASE ID RELEASE 75%2453902	23	-1.33164	0.391283
NEGATIVE REGULATION OF CYTOKINE-MEDIATED SIGNALING PATHWAY%GOBP%GO:0001960	47	-1.32933	0.391376
APOPTOSIS MODULATION AND SIGNALING%WIKIPATHWAYS_20210210%WP1772%HOMO SAPIENS	64	-1.3282	0.391455
HOMOLOGOUS CHROMOSOME SEGREGATION%GOBP%GO:0045143	19	-1.32867	0.391563
GLUCOCORTICOID RECEPTOR REGULATORY NETWORK%PATHWAY INTERACTION DATABASE NCI-NATURE CURATED DATA%GLUCOCORTICOID RECEPTOR REGULATORY NETWORK	80	-1.32827	0.391775
DEFENSINS%REACTOME%R-HSA-1461973.1	40	-1.32705	0.392338
INTERFERON ALPHA BETA SIGNALING%REACTOME DATABASE ID RELEASE 75%909733	67	-1.32723	0.392469
SCAVENGING BY CLASS A RECEPTORS%REACTOME DATABASE ID RELEASE 75%3000480	19	-1.32547	0.39433
CARBOHYDRATE TRANSMEMBRANE TRANSPORT%GOBP%GO:0034219	30	-1.32499	0.394652
REGULATION OF RUFFLE ASSEMBLY%GOBP%GO:1900027	22	-1.32336	0.396835
METABOLIC REPROGRAMMING IN COLON CANCER%WIKIPATHWAYS_20210210%WP4290%HOMO SAPIENS	19	-1.31824	0.397012
CELLULAR CARBOHYDRATE CATABOLIC PROCESS%GOBP%GO:0044275	24	-1.3171	0.39709
FAS (CD95) SIGNALING PATHWAY%PATHWAY INTERACTION DATABASE NCI-NATURE CURATED DATA%FAS (CD95) SIGNALING PATHWAY	33	-1.3201	0.397165
ALPHA-BETA T CELL ACTIVATION INVOLVED IN IMMUNE RESPONSE%GOBP%GO:0002287	19	-1.31921	0.397236
RAF-INDEPENDENT MAPK1 3 ACTIVATION%REACTOME%R-HSA-112409.2	20	-1.32061	0.397256
TRANSCRIPTIONAL REGULATION OF GRANULOPOIESIS%REACTOME%R-HSA-9616222.2	28	-1.31778	0.397274
TRANS-GOLGI NETWORK VESICLE BUDDING%REACTOME%R-HSA-199992.3	64	-1.32084	0.397334
REACTIVE OXYGEN SPECIES METABOLIC PROCESS%GOBP%GO:0072593	76	-1.32027	0.397339
HORMONE BIOSYNTHETIC PROCESS%GOBP%GO:0042446	45	-1.31716	0.397399
CD28 DEPENDENT PI3K AKT SIGNALING%REACTOME DATABASE ID RELEASE 75%389357	21	-1.31827	0.3974
D-<I>MYO< I>-INOSITOL (1,4,5)-TRISPHOSPHATE BIOSYNTHESIS%HUMANCYC%PWY-6351	25	-1.32106	0.397424
REGULATION OF LIPID TRANSPORT%GOBP%GO:0032368	91	-1.31931	0.397486
SELENIUM MICRONUTRIENT NETWORK%WIKIPATHWAYS_20210210%WP15%HOMO SAPIENS	50	-1.31573	0.397553
SYNTHESIS OF SUBSTRATES IN N-GLYCAN BIOSYTHESIS%REACTOME DATABASE ID RELEASE 75%446219	59	-1.31843	0.397566
TRANSLATION INHIBITORS IN CHRONICALLY ACTIVATED PDGFRA CELLS%WIKIPATHWAYS_20210210%WP4566%HOMO SAPIENS	33	-1.32179	0.397592
ASSEMBLY OF ACTIVE LPL AND LIPC LIPASE COMPLEXES%REACTOME DATABASE ID RELEASE 75%8963889	16	-1.32261	0.397597
VITAMIN B12 METABOLISM%WIKIPATHWAYS_20210210%WP1533%HOMO SAPIENS	38	-1.31483	0.397615
NUCLEOTIDE-EXCISION REPAIR, DNA INCISION, 3'-TO LESION%GOBP%GO:0006295	20	-1.31946	0.397687
PROTEIN LOCALIZATION TO CYTOSKELETON%GOBP%GO:0044380	28	-1.32227	0.397702
CD40%IOB%CD40	24	-1.31721	0.397724
REGULATION OF INTERFERON-GAMMA-MEDIATED SIGNALING PATHWAY%GOBP%GO:0060334	23	-1.31589	0.397737
MODULATION BY HOST OF VIRAL PROCESS%GOBP%GO:0044788	22	-1.31637	0.397793
ACTIVATION OF THE MRNA UPON BINDING OF THE CAP-BINDING COMPLEX AND EIFS, AND SUBSEQUENT BINDING TO 43S%REACTOME DATABASE ID RELEASE 75%72662	55	-1.31525	0.397821
TISSUE REMODELING%GOBP%GO:0048771	37	-1.32107	0.397826
CELL-CELL RECOGNITION%GOBP%GO:0009988	53	-1.31852	0.397839
HEME METABOLIC PROCESS%GOBP%GO:0042168	34	-1.32188	0.397848
POSITIVE REGULATION OF HEART CONTRACTION%GOBP%GO:0045823	26	-1.31494	0.397865
PEPTIDYL-THREONINE DEPHOSPHORYLATION%GOBP%GO:0035970	20	-1.31596	0.398024
REGULATION OF STEROL TRANSPORT%GOBP%GO:0032371	53	-1.3211	0.398198
NEGATIVE REGULATION OF ENDOTHELIAL CELL PROLIFERATION%GOBP%GO:0001937	31	-1.31219	0.398381
BIOSYNTHESIS OF SPECIALIZED PRORESOLVING MEDIATORS (SPMS)%REACTOME%R-HSA-9018678.3	18	-1.3123	0.398618
BASIGIN INTERACTIONS%REACTOME%R-HSA-210991.1	24	-1.31278	0.3987
INTRACELLULAR CHOLESTEROL TRANSPORT%GOBP%GO:0032367	17	-1.31248	0.39875
BIOCARTA_FCER1_PATHWAY%MSIGDB_C2%BIOCARTA_FCER1_PATHWAY	29	-1.31315	0.398961
PID_AP1_PATHWAY%MSIGDB_C2%PID_AP1_PATHWAY	55	-1.31287	0.398972
HEXOSE TRANSMEMBRANE TRANSPORT%GOBP%GO:0008645	28	-1.31328	0.399181
PID_S1P_S1P1_PATHWAY%MSIGDB_C2%PID_S1P_S1P1_PATHWAY	16	-1.31336	0.399459
MONOSACCHARIDE TRANSMEMBRANE TRANSPORT%GOBP%GO:0015749	30	-1.31117	0.399533
TOLL RECEPTOR SIGNALING PATHWAY%PANTHER PATHWAY%P00054	41	-1.30895	0.40256
PID_AVB3_OPN_PATHWAY%MSIGDB_C2%PID_AVB3_OPN_PATHWAY	24	-1.30707	0.404231
ASTROCYTE DEVELOPMENT%GOBP%GO:0014002	20	-1.30758	0.404276
CYTOKINES AND INFLAMMATORY RESPONSE%WIKIPATHWAYS_20210210%WP530%HOMO SAPIENS	24	-1.30708	0.404626
MYD88-INDEPENDENT TLR4 CASCADE%REACTOME DATABASE ID RELEASE 75%166166	89	-1.30606	0.405361
TRIGLYCERIDE CATABOLISM%REACTOME%R-HSA-163560.3	20	-1.30486	0.406799
IL3%NETPATH%IL3	68	-1.30389	0.407868
OLIGOSACCHARIDE BIOSYNTHETIC PROCESS%GOBP%GO:0009312	26	-1.30286	0.4091
REGULATION OF RECEPTOR-MEDIATED ENDOCYTOSIS%GOBP%GO:0048259	84	-1.30258	0.409145
STEROL METABOLIC PROCESS%GOBP%GO:0016125	84	-1.30048	0.410695
POSITIVE REGULATION OF SMOOTH MUSCLE CELL PROLIFERATION%GOBP%GO:0048661	44	-1.29861	0.410745
REGULATION OF RESPONSE TO INTERFERON-GAMMA%GOBP%GO:0060330	23	-1.30091	0.410838
VASCULAR ENDOTHELIAL GROWTH FACTOR SIGNALING PATHWAY%GOBP%GO:0038084	18	-1.3006	0.410922
NUCLEOSOME ASSEMBLY%GOBP%GO:0006334	39	-1.30114	0.410924
LXR-MEDIATED SIGNALING%REACTOME DATABASE ID RELEASE 75%9024446	36	-1.29795	0.410926
VALIDATED TRANSCRIPTIONAL TARGETS OF TAP63 ISOFORMS%PATHWAY INTERACTION DATABASE NCI-NATURE CURATED DATA%VALIDATED TRANSCRIPTIONAL TARGETS OF TAP63 ISOFORMS	54	-1.29901	0.410935
VALIDATED TARGETS OF C-MYC TRANSCRIPTIONAL ACTIVATION%PATHWAY INTERACTION DATABASE NCI-NATURE CURATED DATA%VALIDATED TARGETS OF C-MYC TRANSCRIPTIONAL ACTIVATION	77	-1.29868	0.411056
REGULATION OF EPITHELIAL CELL APOPTOTIC PROCESS%GOBP%GO:1904035	59	-1.29809	0.411135
GOLGI ASSOCIATED VESICLE BIOGENESIS%REACTOME%R-HSA-432722.3	47	-1.29912	0.411177
CENP-A CONTAINING CHROMATIN ORGANIZATION%GOBP%GO:0061641	19	-1.29926	0.411344
STEROID CATABOLIC PROCESS%GOBP%GO:0006706	22	-1.29971	0.411468
VESICLE FUSION%GOBP%GO:0006906	71	-1.2994	0.411559
BIOCARTA_ARENRF2_PATHWAY%MSIGDB_C2%BIOCARTA_ARENRF2_PATHWAY	16	-1.29712	0.411804
NATURAL KILLER CELL MEDIATED IMMUNITY%GOBP%GO:0002228	21	-1.29684	0.411846
NECTIN ADHESION PATHWAY%PATHWAY INTERACTION DATABASE NCI-NATURE CURATED DATA%NECTIN ADHESION PATHWAY	26	-1.29516	0.41411
REGULATION OF ACTIN DYNAMICS FOR PHAGOCYTIC CUP FORMATION%REACTOME DATABASE ID RELEASE 75%2029482	56	-1.29125	0.415233
SIGNAL TRANSDUCTION THROUGH IL1R%WIKIPATHWAYS_20210210%WP4496%HOMO SAPIENS	25	-1.29415	0.415283
PLASMA MEMBRANE INVAGINATION%GOBP%GO:0099024	42	-1.29133	0.415526
MEIOSIS I%GOBP%GO:0007127	61	-1.29295	0.41556
PRODUCTION OF SMALL RNA INVOLVED IN GENE SILENCING BY RNA%GOBP%GO:0070918	22	-1.29155	0.415625
EPOXYGENASE P450 PATHWAY%GOBP%GO:0019373	19	-1.29303	0.415843
POSITIVE REGULATION OF LIPID CATABOLIC PROCESS%GOBP%GO:0050996	21	-1.29162	0.415948
LUNG FIBROSIS%WIKIPATHWAYS_20210210%WP3624%HOMO SAPIENS	48	-1.29052	0.415954
APOPTOTIC CELL CLEARANCE%GOBP%GO:0043277	32	-1.2931	0.416149
BIOCARTA_IL2RB_PATHWAY%MSIGDB_C2%BIOCARTA_IL2RB_PATHWAY	28	-1.29336	0.416163
C4-DICARBOXYLATE TRANSPORT%GOBP%GO:0015740	17	-1.29173	0.416171
NEGATIVE REGULATION OF SPROUTING ANGIOGENESIS%GOBP%GO:1903671	27	-1.29187	0.416371
POLYSACCHARIDE CATABOLIC PROCESS%GOBP%GO:0000272	15	-1.29198	0.416597
PID_MTOR_4PATHWAY%MSIGDB_C2%PID_MTOR_4PATHWAY	49	-1.28978	0.416712
GMCSF-MEDIATED SIGNALING EVENTS%PATHWAY INTERACTION DATABASE NCI-NATURE CURATED DATA%GMCSF-MEDIATED SIGNALING EVENTS	36	-1.28769	0.418673
PHOSPHATIDYLCHOLINE METABOLIC PROCESS%GOBP%GO:0046470	68	-1.28775	0.419009
PEPTIDE HORMONE METABOLISM%REACTOME DATABASE ID RELEASE 75%2980736	79	-1.2878	0.419341
PORPHYRIN-CONTAINING COMPOUND METABOLIC PROCESS%GOBP%GO:0006778	36	-1.28571	0.419342
ACTIVATED NOTCH1 TRANSMITS SIGNAL TO THE NUCLEUS%REACTOME%R-HSA-2122948.3	30	-1.28685	0.4196
PID_EPHRINB_REV_PATHWAY%MSIGDB_C2%PID_EPHRINB_REV_PATHWAY	23	-1.28651	0.419702
MUSCULOSKELETAL MOVEMENT%GOBP%GO:0050881	26	-1.28571	0.419747
NUCLEAR ENVELOPE REASSEMBLY%GOBP%GO:0031468	48	-1.28506	0.419949
RETINOID METABOLIC PROCESS%GOBP%GO:0001523	88	-1.28583	0.419971
GLYCOSYL COMPOUND CATABOLIC PROCESS%GOBP%GO:1901658	30	-1.28594	0.420202
POSITIVE REGULATION OF PEPTIDE HORMONE SECRETION%GOBP%GO:0090277	50	-1.28384	0.421614
INFECTION WITH MYCOBACTERIUM TUBERCULOSIS%REACTOME DATABASE ID RELEASE 75%9635486	26	-1.28295	0.422583
NEGATIVE REGULATION OF CELL JUNCTION ASSEMBLY%GOBP%GO:1901889	20	-1.28207	0.422725
BIOCARTA_RAC1_PATHWAY%MSIGDB_C2%BIOCARTA_RAC1_PATHWAY	18	-1.2823	0.422772
REGULATION OF AMYLOID-BETA CLEARANCE%GOBP%GO:1900221	16	-1.28245	0.422951
NEGATIVE REGULATION OF VIRAL GENOME REPLICATION%GOBP%GO:0045071	53	-1.28158	0.423109
NEGATIVE REGULATION OF ENDOCYTOSIS%GOBP%GO:0045806	55	-1.28039	0.424078
TRAF6 MEDIATED INDUCTION OF NFKB AND MAP KINASES UPON TLR7 8 OR 9 ACTIVATION%REACTOME DATABASE ID RELEASE 75%975138	81	-1.2801	0.424143
TOLL LIKE RECEPTOR 7 8 (TLR7 8) CASCADE%REACTOME DATABASE ID RELEASE 75%168181	82	-1.28054	0.424261
TRIF(TICAM1)-MEDIATED TLR4 SIGNALING%REACTOME%R-HSA-937061.2	89	-1.27941	0.424891
POSITIVE REGULATION OF STEROID BIOSYNTHETIC PROCESS%GOBP%GO:0010893	15	-1.27746	0.425496
POSITIVE REGULATION OF TRIGLYCERIDE METABOLIC PROCESS%GOBP%GO:0090208	16	-1.2775	0.425817
OTHER INTERLEUKIN SIGNALING%REACTOME%R-HSA-449836.10	22	-1.27855	0.425831
SIALIC ACID METABOLISM%REACTOME%R-HSA-4085001.2	33	-1.27775	0.425848
GLUCURONIDATION%WIKIPATHWAYS_20210210%WP698%HOMO SAPIENS	22	-1.27689	0.425955
TRYPTOPHAN METABOLISM%WIKIPATHWAYS_20210210%WP465%HOMO SAPIENS	31	-1.27626	0.426117
CENP-A CONTAINING NUCLEOSOME ASSEMBLY%GOBP%GO:0034080	19	-1.27805	0.426223
REGULATION OF PROTEIN DEPOLYMERIZATION%GOBP%GO:1901879	53	-1.27776	0.426242
SINGLE FERTILIZATION%GOBP%GO:0007338	85	-1.27629	0.426478
IL4%NETPATH%IL4	53	-1.27524	0.427312
IFN-GAMMA%IOB%IFN-GAMMA	35	-1.27433	0.428345
REGULATION OF PLATELET-DERIVED GROWTH FACTOR RECEPTOR SIGNALING PATHWAY%GOBP%GO:0010640	18	-1.27316	0.429823
RAS PATHWAY%PANTHER PATHWAY%P04393	66	-1.27238	0.430622
CARDIAC MUSCLE CONTRACTION%GOBP%GO:0060048	57	-1.2721	0.430662
REGULATION OF PHOSPHATIDYLINOSITOL 3-KINASE ACTIVITY%GOBP%GO:0043551	34	-1.27074	0.432396
TRANSCRIPTION FACTOR REGULATION IN ADIPOGENESIS%WIKIPATHWAYS_20210210%WP3599%HOMO SAPIENS	18	-1.2689	0.433845
NICOTINAMIDE NUCLEOTIDE METABOLIC PROCESS%GOBP%GO:0046496	83	-1.26906	0.43399
REGULATION OF MEIOTIC NUCLEAR DIVISION%GOBP%GO:0040020	19	-1.26855	0.433998
REGULATION OF STRIATED MUSCLE CONTRACTION%GOBP%GO:0006942	72	-1.26761	0.434244
INTERFERON TYPE I SIGNALING PATHWAYS%WIKIPATHWAYS_20210210%WP585%HOMO SAPIENS	47	-1.26784	0.434296
DSRNA PROCESSING%GOBP%GO:0031050	22	-1.26908	0.434381
POSITIVE REGULATION OF RECEPTOR-MEDIATED ENDOCYTOSIS%GOBP%GO:0048260	46	-1.26571	0.434383
CELLULAR POLYSACCHARIDE CATABOLIC PROCESS%GOBP%GO:0044247	15	-1.26793	0.434575
REGULATION OF SYSTEMIC ARTERIAL BLOOD PRESSURE BY HORMONE%GOBP%GO:0001990	24	-1.26921	0.434593
RANKL/RANK (RECEPTOR ACTIVATOR OF NFKB (LIGAND)) SIGNALING PATHWAY%WIKIPATHWAYS_20210210%WP2018%HOMO SAPIENS	44	-1.26634	0.434613
REGULATION OF ACTIVIN RECEPTOR SIGNALING PATHWAY%GOBP%GO:0032925	20	-1.26678	0.434732
NONCANONICAL WNT SIGNALING PATHWAY%PATHWAY INTERACTION DATABASE NCI-NATURE CURATED DATA%NONCANONICAL WNT SIGNALING PATHWAY	29	-1.26601	0.434756
PEPTIDYL-ASPARAGINE MODIFICATION%GOBP%GO:0018196	27	-1.267	0.434783
GANGLIOSIDE METABOLIC PROCESS%GOBP%GO:0001573	24	-1.26572	0.434787
ER-PHAGOSOME PATHWAY%REACTOME DATABASE ID RELEASE 75%1236974	79	-1.26644	0.434858
HIF-1-ALPHA TRANSCRIPTION FACTOR NETWORK%PATHWAY INTERACTION DATABASE NCI-NATURE CURATED DATA%HIF-1-ALPHA TRANSCRIPTION FACTOR NETWORK	62	-1.26461	0.435382
HALLMARK_PEROXISOME%MSIGDB_C2%HALLMARK_PEROXISOME	78	-1.26484	0.435402
GROWTH HORMONE RECEPTOR SIGNALING%REACTOME DATABASE ID RELEASE 75%982772	22	-1.26374	0.436362
GLYPICAN 1 NETWORK%PATHWAY INTERACTION DATABASE NCI-NATURE CURATED DATA%GLYPICAN 1 NETWORK	26	-1.26241	0.438142
PURINE RIBONUCLEOSIDE BISPHOSPHATE METABOLIC PROCESS%GOBP%GO:0034035	24	-1.26111	0.439363
FEMALE PREGNANCY%GOBP%GO:0007565	58	-1.26126	0.439538
APOPTOSIS-RELATED NETWORK DUE TO ALTERED NOTCH3 IN OVARIAN CANCER%WIKIPATHWAYS_20210210%WP2864%HOMO SAPIENS	34	-1.26005	0.440242
NEGATIVE REGULATION OF TOLL-LIKE RECEPTOR SIGNALING PATHWAY%GOBP%GO:0034122	30	-1.25973	0.440393
VIRAL ACUTE MYOCARDITIS%WIKIPATHWAYS_20210210%WP4298%HOMO SAPIENS	60	-1.26011	0.44057
REGULATION OF RAC1 ACTIVITY%PATHWAY INTERACTION DATABASE NCI-NATURE CURATED DATA%REGULATION OF RAC1 ACTIVITY	35	-1.25925	0.440764
PEPTIDYL-TYROSINE DEPHOSPHORYLATION%GOBP%GO:0035335	31	-1.25868	0.440917
NEGATIVE REGULATION OF G PROTEIN-COUPLED RECEPTOR SIGNALING PATHWAY%GOBP%GO:0045744	30	-1.25791	0.440925
GAMMA-AMINOBUTYRIC ACID SIGNALING PATHWAY%GOBP%GO:0007214	18	-1.25839	0.440991
RESPONSE TO VITAMIN%GOBP%GO:0033273	16	-1.25813	0.441019
PYRIDINE NUCLEOTIDE METABOLIC PROCESS%GOBP%GO:0019362	83	-1.25884	0.441045
CENTROSOME DUPLICATION%GOBP%GO:0051298	28	-1.25504	0.441458
PID_REG_GR_PATHWAY%MSIGDB_C2%PID_REG_GR_PATHWAY	66	-1.25657	0.441464
NEGATIVE REGULATION OF OXIDOREDUCTASE ACTIVITY%GOBP%GO:0051354	16	-1.25629	0.441509
POSITIVE REGULATION OF REPRODUCTIVE PROCESS%GOBP%GO:2000243	40	-1.25723	0.441581
MRNA POLYADENYLATION%GOBP%GO:0006378	23	-1.2567	0.441668
REGULATION OF MEMBRANE PROTEIN ECTODOMAIN PROTEOLYSIS%GOBP%GO:0051043	20	-1.25515	0.441714
PROTEIN KINASE B SIGNALING%GOBP%GO:0043491	23	-1.2556	0.441829
ACUTE INFLAMMATORY RESPONSE%GOBP%GO:0002526	29	-1.2553	0.441864
MULTICELLULAR ORGANISMAL MOVEMENT%GOBP%GO:0050879	26	-1.25674	0.442012
TOLL-LIKE RECEPTOR 4 SIGNALING PATHWAY%GOBP%GO:0034142	18	-1.25571	0.442045
PID_P73PATHWAY%MSIGDB_C2%PID_P73PATHWAY	61	-1.25407	0.442623
CYCLIN A B1 B2 ASSOCIATED EVENTS DURING G2 M TRANSITION%REACTOME%R-HSA-69273.6	23	-1.25172	0.443231
IL-2 SIGNALING PATHWAY%WIKIPATHWAYS_20210210%WP49%HOMO SAPIENS	37	-1.25344	0.443292
MYD88 DEPENDENT CASCADE INITIATED ON ENDOSOME%REACTOME DATABASE ID RELEASE 75%975155	82	-1.25172	0.443631
OSTEOPONTIN-MEDIATED EVENTS%PATHWAY INTERACTION DATABASE NCI-NATURE CURATED DATA%OSTEOPONTIN-MEDIATED EVENTS	29	-1.25293	0.443698
RESPONSE TO AMINO ACID STARVATION%GOBP%GO:1990928	60	-1.25186	0.443806
SARS-COV-2 INFECTION%REACTOME DATABASE ID RELEASE 75%9694516	63	-1.25208	0.443852
CHLORIDE TRANSPORT%GOBP%GO:0006821	69	-1.2524	0.444131
REGULATION OF MYELINATION%GOBP%GO:0031641	22	-1.2521	0.444232
CD4-POSITIVE, ALPHA-BETA T CELL ACTIVATION%GOBP%GO:0035710	23	-1.24864	0.446103
PROTEIN LOCALIZATION TO LYSOSOME%GOBP%GO:0061462	33	-1.2496	0.446181
POSITIVE REGULATION OF ORGANIC ACID TRANSPORT%GOBP%GO:0032892	18	-1.24878	0.446287
FORMATION OF THE TERNARY COMPLEX, AND SUBSEQUENTLY, THE 43S COMPLEX%REACTOME%R-HSA-72695.2	47	-1.24888	0.446538
AUTOPHAGY%WIKIPATHWAYS_20210210%WP4923%HOMO SAPIENS	19	-1.24802	0.446686
ACTIVATION OF MATRIX METALLOPROTEINASES%REACTOME DATABASE ID RELEASE 75%1592389	31	-1.24895	0.446842
PROXIMAL TUBULE TRANSPORT%WIKIPATHWAYS_20210210%WP4917%HOMO SAPIENS	44	-1.24505	0.448726
CERAMIDE CATABOLIC PROCESS%GOBP%GO:0046514	17	-1.24523	0.448807
3'-PHOSPHOADENOSINE 5'-PHOSPHOSULFATE METABOLIC PROCESS%GOBP%GO:0050427	24	-1.24537	0.44896
NEGATIVE REGULATION OF HISTONE MODIFICATION%GOBP%GO:0031057	30	-1.24463	0.449015
REGULATION OF VASCULAR SMOOTH MUSCLE CELL PROLIFERATION%GOBP%GO:1904705	34	-1.24559	0.449018
POSITIVE REGULATION OF MACROPHAGE DERIVED FOAM CELL DIFFERENTIATION%GOBP%GO:0010744	18	-1.24634	0.449082
PROTEIN HOMOTETRAMERIZATION%GOBP%GO:0051289	48	-1.24577	0.449149
NEGATIVE REGULATION OF CD4-POSITIVE, ALPHA-BETA T CELL DIFFERENTIATION%GOBP%GO:0043371	15	-1.2459	0.449363
POSITIVE REGULATION OF BLOOD COAGULATION%GOBP%GO:0030194	22	-1.24392	0.449748
REGULATION OF IMMUNOGLOBULIN PRODUCTION%GOBP%GO:0002637	38	-1.24359	0.449866
ACYL CHAIN REMODELLING OF PC%REACTOME DATABASE ID RELEASE 75%1482788	25	-1.24285	0.45061
TRANSLATION INITIATION COMPLEX FORMATION%REACTOME%R-HSA-72649.3	54	-1.24203	0.451528
ISOPRENOID BIOSYNTHETIC PROCESS%GOBP%GO:0008299	19	-1.24066	0.452161
POSITIVE REGULATION OF T CELL CYTOKINE PRODUCTION%GOBP%GO:0002726	21	-1.24129	0.452323
MYELOID CELL DEVELOPMENT%GOBP%GO:0061515	15	-1.2407	0.452513
DNA DUPLEX UNWINDING%GOBP%GO:0032508	46	-1.23946	0.452563
TYPE I INTERFERON INDUCTION AND SIGNALING DURING SARS-COV-2 INFECTION%WIKIPATHWAYS_20210210%WP4868%HOMO SAPIENS	27	-1.23969	0.452605
POSITIVE REGULATION OF GLIOGENESIS%GOBP%GO:0014015	33	-1.23916	0.452657
METABOLISM OF ANGIOTENSINOGEN TO ANGIOTENSINS%REACTOME DATABASE ID RELEASE 75%2022377	15	-1.24081	0.452735
CELLULAR RESPONSE TO AMINO ACID STARVATION%GOBP%GO:0034198	59	-1.23984	0.452771
REGULATION OF REPRODUCTIVE PROCESS%GOBP%GO:2000241	81	-1.23775	0.452899
REGULATION OF GLUCOSE TRANSMEMBRANE TRANSPORT%GOBP%GO:0010827	45	-1.238	0.45292
NEGATIVE REGULATION OF PHAGOCYTOSIS%GOBP%GO:0050765	15	-1.23871	0.452983
ACTIN FILAMENT-BASED TRANSPORT%GOBP%GO:0099515	20	-1.23991	0.453051
PHOSPHATIDYLINOSITOL PHOSPHORYLATION%GOBP%GO:0046854	38	-1.23811	0.453155
CHOLESTEROL BIOSYNTHETIC PROCESS%GOBP%GO:0006695	29	-1.23822	0.453382
BLOOD VESSEL ENDOTHELIAL CELL MIGRATION%GOBP%GO:0043534	22	-1.23653	0.45413
POSITIVE REGULATION OF RESPONSE TO BIOTIC STIMULUS%GOBP%GO:0002833	39	-1.23656	0.454484
PID_RHOA_PATHWAY%MSIGDB_C2%PID_RHOA_PATHWAY	30	-1.23579	0.4545
TNFSF8%IOB%TNFSF8	17	-1.236	0.454583
REGULATION OF NEUROLOGICAL SYSTEM PROCESS%GOBP%GO:0031644	67	-1.23528	0.454899
RNA POLYADENYLATION%GOBP%GO:0043631	23	-1.23494	0.455011
KILLING BY HOST OF SYMBIONT CELLS%GOBP%GO:0051873	18	-1.2346	0.455167
POSITIVE REGULATION OF NEURON DEATH%GOBP%GO:1901216	49	-1.23409	0.45561
RAC PROTEIN SIGNAL TRANSDUCTION%GOBP%GO:0016601	16	-1.23359	0.456037
PID_RAC1_PATHWAY%MSIGDB_C2%PID_RAC1_PATHWAY	38	-1.23314	0.456331
GLUCOSE TRANSMEMBRANE TRANSPORT%GOBP%GO:1904659	24	-1.23123	0.457386
POSITIVE REGULATION OF COAGULATION%GOBP%GO:0050820	22	-1.23133	0.457604
ENDOCRINE PANCREAS DEVELOPMENT%GOBP%GO:0031018	21	-1.23083	0.45768
REGULATION OF ENDOTHELIAL CELL APOPTOTIC PROCESS%GOBP%GO:2000351	40	-1.23147	0.457792
POSITIVE REGULATION OF LEUKOCYTE DEGRANULATION%GOBP%GO:0043302	17	-1.23034	0.458084
NOTCH3 ACTIVATION AND TRANSMISSION OF SIGNAL TO THE NUCLEUS%REACTOME%R-HSA-9013507.1	24	-1.23153	0.458097
BIOCARTA_BCR_PATHWAY%MSIGDB_C2%BIOCARTA_BCR_PATHWAY	27	-1.23001	0.458267
LYMPH VESSEL DEVELOPMENT%GOBP%GO:0001945	18	-1.23154	0.458485
WATER-SOLUBLE VITAMIN METABOLIC PROCESS%GOBP%GO:0006767	72	-1.2292	0.459219
KILLING OF CELLS IN OTHER ORGANISM INVOLVED IN SYMBIOTIC INTERACTION%GOBP%GO:0051883	18	-1.22849	0.459972
CARDIAC MYOFIBRIL ASSEMBLY%GOBP%GO:0055003	15	-1.22756	0.461146
NON-SMALL CELL LUNG CANCER%WIKIPATHWAYS_20210210%WP4255%HOMO SAPIENS	59	-1.227	0.461679
CARGO RECOGNITION FOR CLATHRIN-MEDIATED ENDOCYTOSIS%REACTOME%R-HSA-8856825.3	97	-1.22647	0.462137
NEGATIVE REGULATION OF AXONOGENESIS%GOBP%GO:0050771	44	-1.22581	0.462793
UNSATURATED FATTY ACID BIOSYNTHETIC PROCESS%GOBP%GO:0006636	36	-1.22498	0.463803
ORGANIC CATION TRANSPORT%GOBP%GO:0015695	22	-1.22463	0.463915
PID_HNF3A_PATHWAY%MSIGDB_C2%PID_HNF3A_PATHWAY	35	-1.22295	0.464962
POSITIVE REGULATION OF INTERLEUKIN-10 PRODUCTION%GOBP%GO:0032733	29	-1.22261	0.465109
POSITIVE REGULATION OF HEMOSTASIS%GOBP%GO:1900048	22	-1.22299	0.465298
CYTOPLASMIC RIBOSOMAL PROTEINS%WIKIPATHWAYS_20210210%WP477%HOMO SAPIENS	76	-1.22344	0.465344
GOLGI TO VACUOLE TRANSPORT%GOBP%GO:0006896	18	-1.22166	0.465449
DISRUPTION OF CELLS OF OTHER ORGANISM INVOLVED IN SYMBIOTIC INTERACTION%GOBP%GO:0051818	18	-1.22139	0.465491
LEUKOTRIENE METABOLIC PROCESS%GOBP%GO:0006691	32	-1.22303	0.465638
DOWNSTREAM SIGNALING EVENTS OF B CELL RECEPTOR (BCR)%REACTOME DATABASE ID RELEASE 75%1168372	77	-1.22175	0.465719
SECONDARY ALCOHOL BIOSYNTHETIC PROCESS%GOBP%GO:1902653	29	-1.22198	0.465743
REGULATION OF CERAMIDE BIOSYNTHETIC PROCESS%GOBP%GO:2000303	15	-1.22029	0.466911
NEGATIVE REGULATION OF PEPTIDYL-TYROSINE PHOSPHORYLATION%GOBP%GO:0050732	41	-1.21897	0.468725
POSITIVE REGULATION OF ACUTE INFLAMMATORY RESPONSE%GOBP%GO:0002675	22	-1.21873	0.468731
CITRIC ACID CYCLE (TCA CYCLE)%REACTOME DATABASE ID RELEASE 75%71403	21	-1.21844	0.468863
DNA METHYLATION OR DEMETHYLATION%GOBP%GO:0044728	57	-1.21732	0.469115
DEPOSITION OF NEW CENPA-CONTAINING NUCLEOSOMES AT THE CENTROMERE%REACTOME DATABASE ID RELEASE 75%606279	18	-1.21741	0.469358
MATURATION OF 5.8S RRNA%GOBP%GO:0000460	29	-1.21755	0.469533
SPERM-EGG RECOGNITION%GOBP%GO:0035036	40	-1.21682	0.469535
DISRUPTION BY HOST OF SYMBIONT CELLS%GOBP%GO:0051852	18	-1.21757	0.469894
REGULATION OF TUMOR NECROSIS FACTOR-MEDIATED SIGNALING PATHWAY%GOBP%GO:0010803	51	-1.215	0.472286
INTRINSIC APOPTOTIC SIGNALING PATHWAY IN RESPONSE TO DNA DAMAGE%GOBP%GO:0008630	49	-1.21077	0.472537
MTORC1-MEDIATED SIGNALLING%REACTOME%R-HSA-166208.3	17	-1.21122	0.472546
POSITIVE REGULATION OF SMOOTH MUSCLE CELL MIGRATION%GOBP%GO:0014911	16	-1.21144	0.472581
PHOSPHOLIPASES%HUMANCYC%LIPASYN-PWY	37	-1.21089	0.472733
RESPONSE TO INTERLEUKIN-6%GOBP%GO:0070741	30	-1.21147	0.472941
POSITIVE CHEMOTAXIS%GOBP%GO:0050918	17	-1.21023	0.473018
SENSORY PERCEPTION OF SOUND%GOBP%GO:0007605	80	-1.21352	0.473141
LEUKOTRIENE BIOSYNTHETIC PROCESS%GOBP%GO:0019370	18	-1.21327	0.473157
NON-RECOMBINATIONAL REPAIR%GOBP%GO:0000726	52	-1.21301	0.473179
INTRACELLULAR STEROL TRANSPORT%GOBP%GO:0032366	18	-1.21156	0.473182
REGULATION OF MITOCHONDRIAL OUTER MEMBRANE PERMEABILIZATION INVOLVED IN APOPTOTIC SIGNALING PATHWAY%GOBP%GO:1901028	41	-1.21371	0.47321
MITOTIC METAPHASE PLATE CONGRESSION%GOBP%GO:0007080	44	-1.21179	0.473221
REGULATION OF SUPEROXIDE ANION GENERATION%GOBP%GO:0032928	15	-1.21403	0.473488
HISTONE MRNA METABOLIC PROCESS%GOBP%GO:0008334	24	-1.21186	0.473496
REGULATION OF GRANULOCYTE MACROPHAGE COLONY-STIMULATING FACTOR PRODUCTION%GOBP%GO:0032645	15	-1.21373	0.473575
GAP JUNCTION ASSEMBLY%REACTOME%R-HSA-190861.1	18	-1.21196	0.473714
P38 MAPK PATHWAY%PANTHER PATHWAY%P05918	34	-1.21197	0.474117
VITAMIN A AND CAROTENOID METABOLISM%WIKIPATHWAYS_20210210%WP716%HOMO SAPIENS	35	-1.20925	0.474277
CENTRIOLE ASSEMBLY%GOBP%GO:0098534	21	-1.21202	0.474426
POSITIVE REGULATION OF NITRIC OXIDE METABOLIC PROCESS%GOBP%GO:1904407	27	-1.20861	0.474956
T-HELPER CELL DIFFERENTIATION%GOBP%GO:0042093	18	-1.20805	0.475522
CD4-POSITIVE, ALPHA-BETA T CELL DIFFERENTIATION INVOLVED IN IMMUNE RESPONSE%GOBP%GO:0002294	18	-1.20647	0.476944
LIGAND-DEPENDENT CASPASE ACTIVATION%REACTOME%R-HSA-140534.5	15	-1.20664	0.477062
GLYCOSPHINGOLIPID BIOSYNTHETIC PROCESS%GOBP%GO:0006688	25	-1.20666	0.477433
REGULATION OF CELL-CELL ADHESION MEDIATED BY CADHERIN%GOBP%GO:2000047	15	-1.20578	0.477646
CILIUM MOVEMENT%GOBP%GO:0003341	32	-1.20364	0.478395
REGULATION OF PROTEIN LOCALIZATION TO PLASMA MEMBRANE%GOBP%GO:1903076	81	-1.20452	0.478555
MEIOSIS I CELL CYCLE PROCESS%GOBP%GO:0061982	63	-1.20377	0.478582
NOD1 2 SIGNALING PATHWAY%REACTOME DATABASE ID RELEASE 75%168638	27	-1.20497	0.478613
POSITIVE REGULATION OF DNA DAMAGE RESPONSE, SIGNAL TRANSDUCTION BY P53 CLASS MEDIATOR%GOBP%GO:0043517	15	-1.20469	0.478686
GLUCOSE METABOLIC PROCESS%GOBP%GO:0006006	64	-1.20324	0.478697
NANOPARTICLE TRIGGERED AUTOPHAGIC CELL DEATH%WIKIPATHWAYS_20210210%WP2509%HOMO SAPIENS	17	-1.20418	0.478719
MODULATION OF TRANSCRIPTION IN OTHER ORGANISM INVOLVED IN SYMBIOTIC INTERACTION%GOBP%GO:0052312	26	-1.20379	0.47897
SIGNALING EVENTS MEDIATED BY VEGFR1 AND VEGFR2%PATHWAY INTERACTION DATABASE NCI-NATURE CURATED DATA%SIGNALING EVENTS MEDIATED BY VEGFR1 AND VEGFR2	65	-1.20257	0.479445
TP53 REGULATES TRANSCRIPTION OF GENES INVOLVED IN CYTOCHROME C RELEASE%REACTOME%R-HSA-6803204.1	19	-1.20183	0.479883
REGULATION OF CELL JUNCTION ASSEMBLY%GOBP%GO:1901888	81	-1.20144	0.480159
AMINE BIOSYNTHETIC PROCESS%GOBP%GO:0009309	17	-1.2012	0.480193
REGULATION OF INTERFERON-BETA PRODUCTION%GOBP%GO:0032648	41	-1.20187	0.480211
ACTIVATION OF NF-KAPPAB-INDUCING KINASE ACTIVITY%GOBP%GO:0007250	15	-1.20079	0.480517
TRIGLYCERIDE CATABOLIC PROCESS%GOBP%GO:0019433	21	-1.19977	0.481024
REGULATION OF RHOA ACTIVITY%PATHWAY INTERACTION DATABASE NCI-NATURE CURATED DATA%REGULATION OF RHOA ACTIVITY	39	-1.19954	0.481025
AEROBIC RESPIRATION%GOBP%GO:0009060	54	-1.19994	0.481138
INTEGRIN CELL SURFACE INTERACTIONS%REACTOME%R-HSA-216083.3	65	-1.19997	0.481482
ACTIN FILAMENT SEVERING%GOBP%GO:0051014	15	-1.19871	0.482071
DIGESTIVE SYSTEM PROCESS%GOBP%GO:0022600	44	-1.1984	0.482215
TERPENOID METABOLIC PROCESS%GOBP%GO:0006721	97	-1.19706	0.483686
NUCLEAR ENVELOPE (NE) REASSEMBLY%REACTOME DATABASE ID RELEASE 75%2995410	61	-1.19725	0.483756
VITAMIN D-SENSITIVE CALCIUM SIGNALING IN DEPRESSION%WIKIPATHWAYS_20210210%WP4698%HOMO SAPIENS	25	-1.19562	0.484478
REGULATION OF VIRAL GENOME REPLICATION%GOBP%GO:0045069	83	-1.1963	0.48455
PLATELET-DERIVED GROWTH FACTOR RECEPTOR SIGNALING PATHWAY%GOBP%GO:0048008	17	-1.19605	0.484569
CELL AGING%GOBP%GO:0007569	43	-1.19576	0.484616
FOREBRAIN NEURON DIFFERENTIATION%GOBP%GO:0021879	21	-1.19417	0.486071
TOLL LIKE RECEPTOR 3 (TLR3) CASCADE%REACTOME%R-HSA-168164.3	85	-1.19432	0.486227
POSITIVE REGULATION OF SIGNAL TRANSDUCTION BY P53 CLASS MEDIATOR%GOBP%GO:1901798	24	-1.1923	0.487632
E2F TRANSCRIPTION FACTOR NETWORK%PATHWAY INTERACTION DATABASE NCI-NATURE CURATED DATA%E2F TRANSCRIPTION FACTOR NETWORK	66	-1.19299	0.487646
NEGATIVE REGULATION OF ALPHA-BETA T CELL DIFFERENTIATION%GOBP%GO:0046639	19	-1.19242	0.48782
PLACENTA DEVELOPMENT%GOBP%GO:0001890	43	-1.19189	0.487934
GLUCOSE METABOLISM%REACTOME%R-HSA-70326.8	82	-1.19245	0.488159
LIPID STORAGE%GOBP%GO:0019915	24	-1.1905	0.488235
POSITIVE REGULATION OF MACROPHAGE MIGRATION%GOBP%GO:1905523	19	-1.19138	0.488389
PROTEIN-DNA COMPLEX DISASSEMBLY%GOBP%GO:0032986	18	-1.19077	0.488586
CELL MIGRATION INVOLVED IN SPROUTING ANGIOGENESIS%GOBP%GO:0002042	17	-1.19005	0.488615
REGULATION OF DNA DAMAGE RESPONSE, SIGNAL TRANSDUCTION BY P53 CLASS MEDIATOR%GOBP%GO:0043516	26	-1.1905	0.488632
PREGNANE X RECEPTOR PATHWAY%WIKIPATHWAYS_20210210%WP2876%HOMO SAPIENS	22	-1.18951	0.488741
REGULATION OF PROTEIN PROCESSING%GOBP%GO:0070613	86	-1.19081	0.488914
NUCLEOSOME ASSEMBLY%REACTOME%R-HSA-774815.1	18	-1.18956	0.48908
VASCULAR PROCESS IN CIRCULATORY SYSTEM%GOBP%GO:0003018	88	-1.18878	0.489527
POSITIVE REGULATION OF PROTEIN AUTOPHOSPHORYLATION%GOBP%GO:0031954	19	-1.18855	0.489537
PEPTIDE CATABOLIC PROCESS%GOBP%GO:0043171	24	-1.18699	0.490261
ORGANELLE MEMBRANE FUSION%GOBP%GO:0090174	75	-1.1871	0.490459
RESPONSE TO PH%GOBP%GO:0009268	23	-1.18753	0.490484
PHOSPHOLIPID CATABOLIC PROCESS%GOBP%GO:0009395	29	-1.18719	0.490696
GLUCOSAMINE-CONTAINING COMPOUND METABOLIC PROCESS%GOBP%GO:1901071	19	-1.18625	0.490727
PIGMENT GRANULE ORGANIZATION%GOBP%GO:0048753	20	-1.18758	0.490791
ASSOCIATION OF TRIC CCT WITH TARGET PROTEINS DURING BIOSYNTHESIS%REACTOME DATABASE ID RELEASE 75%390471	35	-1.18632	0.491011
MELANOSOME ORGANIZATION%GOBP%GO:0032438	20	-1.18473	0.492859
CALCIUM ION IMPORT INTO CYTOSOL%GOBP%GO:1902656	16	-1.18292	0.49317
REGULATION OF ACUTE INFLAMMATORY RESPONSE%GOBP%GO:0002673	80	-1.18331	0.493299
PID_FAK_PATHWAY%MSIGDB_C2%PID_FAK_PATHWAY	44	-1.18307	0.493308
SOMATIC DIVERSIFICATION OF IMMUNE RECEPTORS VIA GERMLINE RECOMBINATION WITHIN A SINGLE LOCUS%GOBP%GO:0002562	20	-1.18422	0.493361
NEGATIVE REGULATION OF T CELL DIFFERENTIATION%GOBP%GO:0045581	30	-1.18347	0.493447
ANTIBIOTIC METABOLIC PROCESS%GOBP%GO:0016999	99	-1.18367	0.493503
POSITIVE REGULATION OF PRI-MIRNA TRANSCRIPTION BY RNA POLYMERASE II%GOBP%GO:1902895	33	-1.18384	0.493626
FATTY ACIDS%REACTOME DATABASE ID RELEASE 75%211935	15	-1.18185	0.494161
MODULATION BY HOST OF VIRAL TRANSCRIPTION%GOBP%GO:0043921	26	-1.18203	0.494204
NEGATIVE REGULATION OF ALPHA-BETA T CELL ACTIVATION%GOBP%GO:0046636	30	-1.18133	0.494669
LEUKOCYTE TETHERING OR ROLLING%GOBP%GO:0050901	18	-1.1808	0.49517
FAS%IOB%FAS	80	-1.17996	0.495392
PYROPTOSIS%GOBP%GO:0070269	17	-1.17945	0.495463
BIOSYNTHESIS OF DHA-DERIVED SPMS%REACTOME DATABASE ID RELEASE 75%9018677	16	-1.18011	0.495557
TRANSLATION OF STRUCTURAL PROTEINS%REACTOME DATABASE ID RELEASE 75%9683701	28	-1.17958	0.495624
CILIUM OR FLAGELLUM-DEPENDENT CELL MOTILITY%GOBP%GO:0001539	17	-1.18015	0.495878
GLUTATHIONE METABOLIC PROCESS%GOBP%GO:0006749	39	-1.17827	0.496675
WOUND HEALING, SPREADING OF CELLS%GOBP%GO:0044319	18	-1.17792	0.496865
CELLULAR RESPONSE TO MECHANICAL STIMULUS%GOBP%GO:0071260	45	-1.17838	0.496892
VESICLE TRANSPORT ALONG ACTIN FILAMENT%GOBP%GO:0030050	19	-1.17744	0.497319
REGULATION OF DIGESTIVE SYSTEM PROCESS%GOBP%GO:0044058	24	-1.17691	0.497814
CILIUM-DEPENDENT CELL MOTILITY%GOBP%GO:0060285	17	-1.17614	0.498798
MODULATION BY HOST OF SYMBIONT TRANSCRIPTION%GOBP%GO:0052472	26	-1.17553	0.499441
TP53 REGULATES TRANSCRIPTION OF GENES INVOLVED IN G2 CELL CYCLE ARREST%REACTOME%R-HSA-6804114.2	17	-1.17285	0.503632
BETA3 INTEGRIN CELL SURFACE INTERACTIONS%PATHWAY INTERACTION DATABASE NCI-NATURE CURATED DATA%BETA3 INTEGRIN CELL SURFACE INTERACTIONS	39	-1.1725	0.503811
BICARBONATE TRANSPORT%GOBP%GO:0015701	33	-1.17101	0.505975
HYPOXIC AND OXYGEN HOMEOSTASIS REGULATION OF HIF-1-ALPHA%PATHWAY INTERACTION DATABASE NCI-NATURE CURATED DATA%HYPOXIC AND OXYGEN HOMEOSTASIS REGULATION OF HIF-1-ALPHA	15	-1.17033	0.506748
NEGATIVE REGULATION OF BLOOD CIRCULATION%GOBP%GO:1903523	16	-1.16882	0.507793
CCR7%IOB%CCR7	17	-1.16897	0.507962
SYNAPSIS%GOBP%GO:0007129	16	-1.16845	0.508061
PID_INTEGRIN3_PATHWAY%MSIGDB_C2%PID_INTEGRIN3_PATHWAY	31	-1.16909	0.508145
INTESTINAL ABSORPTION%GOBP%GO:0050892	21	-1.16917	0.50841
ASTROCYTE DIFFERENTIATION%GOBP%GO:0048708	22	-1.16732	0.509646
STEROL BIOSYNTHETIC PROCESS%GOBP%GO:0016126	31	-1.16259	0.510685
REGULATION OF HUMORAL IMMUNE RESPONSE%GOBP%GO:0002920	59	-1.16307	0.510686
POSITIVE REGULATION OF ERYTHROCYTE DIFFERENTIATION%GOBP%GO:0045648	23	-1.16282	0.510696
PIWI-INTERACTING RNA (PIRNA) BIOGENESIS%REACTOME DATABASE ID RELEASE 75%5601884	27	-1.16311	0.511006
MONOSACCHARIDE BIOSYNTHETIC PROCESS%GOBP%GO:0046364	43	-1.16561	0.511012
AGE/RAGE PATHWAY%WIKIPATHWAYS_20210210%WP2324%HOMO SAPIENS	50	-1.16626	0.511128
DEFENSE RESPONSE TO FUNGUS%GOBP%GO:0050832	15	-1.1653	0.511169
LYSOSOME LOCALIZATION%GOBP%GO:0032418	30	-1.16485	0.511177
IL2 SIGNALING EVENTS MEDIATED BY STAT5%PATHWAY INTERACTION DATABASE NCI-NATURE CURATED DATA%IL2 SIGNALING EVENTS MEDIATED BY STAT5	28	-1.16504	0.511229
SOMATIC CELL DNA RECOMBINATION%GOBP%GO:0016444	20	-1.16319	0.511253
CYTOSOLIC DNA-SENSING PATHWAY%WIKIPATHWAYS_20210210%WP4655%HOMO SAPIENS	62	-1.16562	0.511397
EPIBOLY INVOLVED IN WOUND HEALING%GOBP%GO:0090505	18	-1.16331	0.511443
NEGATIVE REGULATION OF CARBOHYDRATE METABOLIC PROCESS%GOBP%GO:0045912	30	-1.16416	0.511572
NEGATIVE REGULATION OF SIGNALING RECEPTOR ACTIVITY%GOBP%GO:2000272	24	-1.1657	0.511644
DOUBLE-STRAND BREAK REPAIR VIA NONHOMOLOGOUS END JOINING%GOBP%GO:0006303	48	-1.16433	0.511664
SIGNALING EVENTS MEDIATED BY STEM CELL FACTOR RECEPTOR (C-KIT)%PATHWAY INTERACTION DATABASE NCI-NATURE CURATED DATA%SIGNALING EVENTS MEDIATED BY STEM CELL FACTOR RECEPTOR (C-KIT)	52	-1.16364	0.511698
CONSTITUTIVE ANDROSTANE RECEPTOR PATHWAY%WIKIPATHWAYS_20210210%WP2875%HOMO SAPIENS	25	-1.16337	0.51174
UNSATURATED FATTY ACID METABOLIC PROCESS%GOBP%GO:0033559	91	-1.16162	0.512012
GLUCOSE 6-PHOSPHATE METABOLIC PROCESS%GOBP%GO:0051156	21	-1.16365	0.512079
METAPHASE PLATE CONGRESSION%GOBP%GO:0051310	50	-1.1596	0.513164
NEGATIVE REGULATION OF TRANSLATION%GOBP%GO:0017148	98	-1.16073	0.513179
TRAF6 MEDIATED NF-KB ACTIVATION%REACTOME DATABASE ID RELEASE 75%933542	22	-1.15972	0.513357
KIT RECEPTOR SIGNALING PATHWAY%WIKIPATHWAYS_20210210%WP304%HOMO SAPIENS	51	-1.15925	0.51339
NEGATIVE REGULATION OF RECEPTOR-MEDIATED ENDOCYTOSIS%GOBP%GO:0048261	26	-1.16035	0.513446
REGULATION OF TYPE 2 IMMUNE RESPONSE%GOBP%GO:0002828	20	-1.15995	0.513743
REGULATION OF PROTEIN MATURATION%GOBP%GO:1903317	88	-1.15972	0.513744
COMPLEMENT AND COAGULATION CASCADES%WIKIPATHWAYS_20210210%WP558%HOMO SAPIENS	42	-1.15802	0.514783
HEME BIOSYNTHETIC PROCESS%GOBP%GO:0006783	18	-1.15778	0.514818
PLATELET AGGREGATION (PLUG FORMATION)%REACTOME DATABASE ID RELEASE 75%76009	35	-1.15726	0.51493
PHOSPHATIDYLETHANOLAMINE ACYL-CHAIN REMODELING%GOBP%GO:0036152	22	-1.15673	0.515083
MAMMARY GLAND DEVELOPMENT PATHWAY - PREGNANCY AND LACTATION (STAGE 3 OF 4)%WIKIPATHWAYS_20210210%WP2817%HOMO SAPIENS	25	-1.15805	0.515118
HOMOPHILIC CELL ADHESION VIA PLASMA MEMBRANE ADHESION MOLECULES%GOBP%GO:0007156	52	-1.15736	0.515152
HEME CATABOLIC PROCESS%GOBP%GO:0042167	16	-1.15688	0.515218
NEGATIVE REGULATION OF NOTCH SIGNALING PATHWAY%GOBP%GO:0045746	25	-1.15543	0.516182
RIP-MEDIATED NFKB ACTIVATION VIA ZBP1%REACTOME%R-HSA-1810476.2	16	-1.15486	0.516365
PATHOGENIC ESCHERICHIA COLI INFECTION%WIKIPATHWAYS_20210210%WP2272%HOMO SAPIENS	40	-1.15543	0.516572
SIGNAL TRANSDUCTION IN RESPONSE TO DNA DAMAGE%GOBP%GO:0042770	84	-1.1549	0.516678
PRESYNAPTIC ENDOCYTOSIS%GOBP%GO:0140238	34	-1.15557	0.516723
NEGATIVE REGULATION OF CELL CYCLE ARREST%GOBP%GO:0071157	18	-1.1541	0.517287
REGULATION OF GLUCOSE IMPORT%GOBP%GO:0046324	34	-1.15386	0.517343
CELLULAR RESPONSE TO GROWTH HORMONE STIMULUS%GOBP%GO:0071378	20	-1.1535	0.51757
CHROMOSOME SEPARATION%GOBP%GO:0051304	18	-1.1532	0.517701
NEGATIVE REGULATION OF LIPID CATABOLIC PROCESS%GOBP%GO:0050995	16	-1.15208	0.518509
REGULATION OF ORGANIC ACID TRANSPORT%GOBP%GO:0032890	35	-1.15175	0.518656
POSITIVE REGULATION OF SIGNALING RECEPTOR ACTIVITY%GOBP%GO:2000273	33	-1.15081	0.518749
PIGMENT CATABOLIC PROCESS%GOBP%GO:0046149	16	-1.15125	0.518761
AMMONIUM TRANSPORT%GOBP%GO:0015696	38	-1.15215	0.518783
CHROMOSOME LOCALIZATION%GOBP%GO:0050000	56	-1.15091	0.518974
SYNAPTIC VESICLE ENDOCYTOSIS%GOBP%GO:0048488	34	-1.15223	0.519033
BONE MINERALIZATION%GOBP%GO:0030282	22	-1.15127	0.519115
POSITIVE REGULATION OF VASCULAR SMOOTH MUSCLE CELL PROLIFERATION%GOBP%GO:1904707	21	-1.14999	0.519719
CENTROMERE COMPLEX ASSEMBLY%GOBP%GO:0034508	26	-1.14944	0.520273
MATURATION OF SSU-RRNA%GOBP%GO:0030490	35	-1.14874	0.520329
PEPTIDE HORMONE PROCESSING%GOBP%GO:0016486	27	-1.14919	0.520333
NEGATIVE REGULATION OF PLASMA MEMBRANE BOUNDED CELL PROJECTION ASSEMBLY%GOBP%GO:0120033	23	-1.14887	0.520473
NEGATIVE REGULATION OF HEMOPOIESIS%GOBP%GO:1903707	94	-1.14811	0.521015
RESPONSE TO OSMOTIC STRESS%GOBP%GO:0006970	35	-1.14729	0.521682
EPH-EPHRIN SIGNALING%REACTOME DATABASE ID RELEASE 75%2682334	87	-1.14744	0.521818
TRANSCRIPTION BY RNA POLYMERASE III%GOBP%GO:0006383	26	-1.14662	0.522478
NAD+ BIOSYNTHETIC PATHWAYS%WIKIPATHWAYS_20210210%WP3645%HOMO SAPIENS	17	-1.14605	0.522705
SPERM CAPACITATION%GOBP%GO:0048240	20	-1.14204	0.522821
ENDOSOME TO LYSOSOME TRANSPORT%GOBP%GO:0008333	46	-1.14614	0.522922
TAK1 ACTIVATES NFKB BY PHOSPHORYLATION AND ACTIVATION OF IKKS COMPLEX%REACTOME%R-HSA-445989.3	23	-1.1432	0.523067
MAINTENANCE OF LOCATION IN CELL%GOBP%GO:0051651	63	-1.14209	0.523103
CARDIAC MUSCLE CELL DIFFERENTIATION%GOBP%GO:0055007	50	-1.14549	0.523325
TRANSCYTOSIS%GOBP%GO:0045056	17	-1.1426	0.523361
NIK/NF-KAPPAB SIGNALING%GOBP%GO:0038061	72	-1.14217	0.523361
L1CAM INTERACTIONS%REACTOME%R-HSA-373760.2	90	-1.14237	0.523376
PID_FAS_PATHWAY%MSIGDB_C2%PID_FAS_PATHWAY	28	-1.14322	0.523417
BIOMINERAL TISSUE DEVELOPMENT%GOBP%GO:0031214	32	-1.14342	0.523435
REGULATION OF ENDOTHELIAL CELL CHEMOTAXIS%GOBP%GO:2001026	19	-1.14384	0.523468
POSITIVE REGULATION OF CALCIUM ION TRANSMEMBRANE TRANSPORT%GOBP%GO:1904427	47	-1.1447	0.523554
GLYCOLYSIS AND GLUCONEOGENESIS%WIKIPATHWAYS_20210210%WP534%HOMO SAPIENS	26	-1.14402	0.523565
TETRAPYRROLE CATABOLIC PROCESS%GOBP%GO:0033015	16	-1.14424	0.523566
STRESS-ACTIVATED PROTEIN KINASE SIGNALING CASCADE%GOBP%GO:0031098	84	-1.14355	0.523573
REGULATION OF HISTONE DEACETYLATION%GOBP%GO:0031063	15	-1.14267	0.523625
POSITIVE REGULATION OF ION TRANSMEMBRANE TRANSPORTER ACTIVITY%GOBP%GO:0032414	68	-1.14504	0.52372
PLK1 SIGNALING EVENTS%PATHWAY INTERACTION DATABASE NCI-NATURE CURATED DATA%PLK1 SIGNALING EVENTS	39	-1.14483	0.523723
CALCIUM-INDEPENDENT CELL-CELL ADHESION VIA PLASMA MEMBRANE CELL-ADHESION MOLECULES%GOBP%GO:0016338	19	-1.14434	0.523769
CENTRIOLE REPLICATION%GOBP%GO:0007099	16	-1.14068	0.524785
REGULATION OF INSULIN RECEPTOR SIGNALING PATHWAY%GOBP%GO:0046626	41	-1.14021	0.524822
MITOTIC SISTER CHROMATID SEGREGATION%GOBP%GO:0000070	93	-1.14033	0.525008
CELLULAR RESPONSE TO INTERFERON-BETA%GOBP%GO:0035458	16	-1.13923	0.525789
RIBOSOMAL SMALL SUBUNIT BIOGENESIS%GOBP%GO:0042274	56	-1.13937	0.525917
CELL ADHESION MEDIATED BY INTEGRIN%GOBP%GO:0033627	20	-1.13812	0.527338
LINOLEIC ACID METABOLIC PROCESS%GOBP%GO:0043651	20	-1.13737	0.527892
RA BIOSYNTHESIS PATHWAY%REACTOME%R-HSA-5365859.2	22	-1.13758	0.527915
POSITIVE REGULATION OF TELOMERE CAPPING%GOBP%GO:1904355	16	-1.13708	0.527963
ACYL CHAIN REMODELLING OF PI%REACTOME DATABASE ID RELEASE 75%1482922	15	-1.13539	0.530137
DITERPENOID METABOLIC PROCESS%GOBP%GO:0016101	90	-1.13558	0.530171
DOPAMINERGIC NEUROGENESIS%WIKIPATHWAYS_20210210%WP2855%HOMO SAPIENS	26	-1.13488	0.530637
MOLTING CYCLE%GOBP%GO:0042303	31	-1.13415	0.531513
REGULATION OF LONG-TERM SYNAPTIC POTENTIATION%GOBP%GO:1900271	28	-1.13361	0.531747
TRIACYLGLYCEROL BIOSYNTHESIS%HUMANCYC%TRIGLSYN-PWY	18	-1.13368	0.532016
IL-3 SIGNALING PATHWAY%WIKIPATHWAYS_20210210%WP286%HOMO SAPIENS	40	-1.13291	0.532552
POSITIVE REGULATION OF BONE MINERALIZATION%GOBP%GO:0030501	32	-1.13198	0.533791
REGULATION OF RECEPTOR INTERNALIZATION%GOBP%GO:0002090	37	-1.12981	0.536779
CANONICAL NF-KAPPAB PATHWAY%PATHWAY INTERACTION DATABASE NCI-NATURE CURATED DATA%CANONICAL NF-KAPPAB PATHWAY	21	-1.12996	0.536894
STEROID BIOSYNTHETIC PROCESS%GOBP%GO:0006694	95	-1.12857	0.538548
PORPHYRIN-CONTAINING COMPOUND CATABOLIC PROCESS%GOBP%GO:0006787	16	-1.12817	0.538902
ELEVATION OF CYTOSOLIC CA2+ LEVELS%REACTOME DATABASE ID RELEASE 75%139853	16	-1.12734	0.539971
REGULATION OF CELL CYCLE ARREST%GOBP%GO:0071156	90	-1.12684	0.540014
B CELL PROLIFERATION%GOBP%GO:0042100	30	-1.127	0.540147
SIGNALING EVENTS MEDIATED BY FOCAL ADHESION KINASE%PATHWAY INTERACTION DATABASE NCI-NATURE CURATED DATA%SIGNALING EVENTS MEDIATED BY FOCAL ADHESION KINASE	54	-1.12411	0.544075
CALCIUM-MEDIATED SIGNALING USING INTRACELLULAR CALCIUM SOURCE%GOBP%GO:0035584	16	-1.12419	0.544325
GASTRIC CANCER NETWORK 1%WIKIPATHWAYS_20210210%WP2361%HOMO SAPIENS	18	-1.12313	0.5455
ALPHA9 BETA1 INTEGRIN SIGNALING EVENTS%PATHWAY INTERACTION DATABASE NCI-NATURE CURATED DATA%ALPHA9 BETA1 INTEGRIN SIGNALING EVENTS	22	-1.12279	0.545727
REGULATION OF HORMONE BIOSYNTHETIC PROCESS%GOBP%GO:0046885	24	-1.12214	0.546513
MAINTENANCE OF GASTROINTESTINAL EPITHELIUM%GOBP%GO:0030277	15	-1.12116	0.546645
CELLULAR RESPONSE TO TOXIC SUBSTANCE%GOBP%GO:0097237	77	-1.12095	0.546659
PROTEIN TETRAMERIZATION%GOBP%GO:0051262	66	-1.12066	0.546763
RESPONSE TO CAMP%GOBP%GO:0051591	36	-1.12122	0.54692
STRUCTURAL PATHWAY OF INTERLEUKIN 1 (IL-1)%WIKIPATHWAYS_20210210%WP2637%HOMO SAPIENS	38	-1.12167	0.546943
IL5%NETPATH%IL5	48	-1.12029	0.547026
FOXA1 TRANSCRIPTION FACTOR NETWORK%PATHWAY INTERACTION DATABASE NCI-NATURE CURATED DATA%FOXA1 TRANSCRIPTION FACTOR NETWORK	42	-1.12134	0.547121
GLOBO SPHINGOLIPID METABOLISM%WIKIPATHWAYS_20210210%WP1424%HOMO SAPIENS	17	-1.11826	0.548639
NUCLEOTIDE METABOLISM%REACTOME DATABASE ID RELEASE 75%15869	79	-1.11862	0.548787
IL-5 SIGNALING PATHWAY%WIKIPATHWAYS_20210210%WP127%HOMO SAPIENS	33	-1.11831	0.548949
PID_FOXM1_PATHWAY%MSIGDB_C2%PID_FOXM1_PATHWAY	35	-1.11867	0.549099
ARF1 PATHWAY%PATHWAY INTERACTION DATABASE NCI-NATURE CURATED DATA%ARF1 PATHWAY	19	-1.11888	0.549109
P130CAS LINKAGE TO MAPK SIGNALING FOR INTEGRINS%REACTOME DATABASE ID RELEASE 75%372708	15	-1.11765	0.54934
TRANSLATION FACTORS%WIKIPATHWAYS_20210210%WP107%HOMO SAPIENS	35	-1.11686	0.550353
PIGMENT CELL DIFFERENTIATION%GOBP%GO:0050931	17	-1.11628	0.550971
PID_IL1_PATHWAY%MSIGDB_C2%PID_IL1_PATHWAY	25	-1.11563	0.551775
GENES INVOLVED IN MALE INFERTILITY%WIKIPATHWAYS_20210210%WP4673%HOMO SAPIENS	88	-1.11391	0.553666
HEXOSE METABOLIC PROCESS%GOBP%GO:0019318	90	-1.1141	0.553686
BIOCARTA_INFLAM_PATHWAY%MSIGDB_C2%BIOCARTA_INFLAM_PATHWAY	22	-1.11426	0.553801
ESTABLISHMENT OF CHROMOSOME LOCALIZATION%GOBP%GO:0051303	54	-1.11111	0.555152
SISTER CHROMATID COHESION%GOBP%GO:0007062	25	-1.11116	0.55546
CELLULAR RESPONSE TO HYDROGEN PEROXIDE%GOBP%GO:0070301	35	-1.11133	0.55555
REGULATION OF KERATINOCYTE DIFFERENTIATION%GOBP%GO:0045616	29	-1.11227	0.555819
ACTIVATION OF IRF3 IRF7 MEDIATED BY TBK1 IKK EPSILON%REACTOME%R-HSA-936964.2	16	-1.11246	0.555897
FATTY ACID BIOSYNTHETIC PROCESS%GOBP%GO:0006633	89	-1.11134	0.555933
PID_HIF2PATHWAY%MSIGDB_C2%PID_HIF2PATHWAY	25	-1.11154	0.555973
SYNDECAN-2-MEDIATED SIGNALING EVENTS%PATHWAY INTERACTION DATABASE NCI-NATURE CURATED DATA%SYNDECAN-2-MEDIATED SIGNALING EVENTS	33	-1.11194	0.556021
GROWTH HORMONE RECEPTOR SIGNALING PATHWAY%GOBP%GO:0060396	20	-1.1117	0.556069
REGULATION OF OXIDOREDUCTASE ACTIVITY%GOBP%GO:0051341	75	-1.10958	0.557116
POTENTIAL THERAPEUTICS FOR SARS%REACTOME%R-HSA-9679191.2	74	-1.1091	0.55719
SIGNALING BY BRAF AND RAF FUSIONS%REACTOME DATABASE ID RELEASE 75%6802952	57	-1.10924	0.55734
PHOSPHATIDYLSERINE METABOLIC PROCESS%GOBP%GO:0006658	31	-1.10963	0.557437
METABOLISM OF FOLATE AND PTERINES%REACTOME%R-HSA-196757.5	15	-1.10751	0.558912
POSITIVE REGULATION OF OXIDOREDUCTASE ACTIVITY%GOBP%GO:0051353	41	-1.10793	0.558957
REGULATION OF TRANSCRIPTION ELONGATION FROM RNA POLYMERASE II PROMOTER%GOBP%GO:0034243	20	-1.10755	0.559233
IFN-GAMMA PATHWAY%PATHWAY INTERACTION DATABASE NCI-NATURE CURATED DATA%IFN-GAMMA PATHWAY	40	-1.1066	0.559799
MATURATION OF 5.8S RRNA FROM TRICISTRONIC RRNA TRANSCRIPT (SSU-RRNA, 5.8S RRNA, LSU-RRNA)%GOBP%GO:0000466	20	-1.10679	0.559823
PID_LKB1_PATHWAY%MSIGDB_C2%PID_LKB1_PATHWAY	31	-1.10617	0.560183
VIRAL TRANSLATION%GOBP%GO:0019081	16	-1.10528	0.560239
PRODUCTION OF MIRNAS INVOLVED IN GENE SILENCING BY MIRNA%GOBP%GO:0035196	19	-1.10561	0.560431
EPITHELIAL CELL DEVELOPMENT%GOBP%GO:0002064	84	-1.10536	0.560511
PIGMENT METABOLIC PROCESS%GOBP%GO:0042440	52	-1.10571	0.560651
REGULATION OF INTERLEUKIN-13 PRODUCTION%GOBP%GO:0032656	15	-1.10444	0.561362
EXOGENOUS DRUG CATABOLIC PROCESS%GOBP%GO:0042738	21	-1.10208	0.562473
REGULATION OF RESPONSE TO TUMOR CELL%GOBP%GO:0002834	16	-1.10333	0.562549
PURINE NUCLEOTIDE CATABOLIC PROCESS%GOBP%GO:0006195	27	-1.10225	0.56255
SPINDLE CHECKPOINT%GOBP%GO:0031577	22	-1.10061	0.562766
DNA DAMAGE RESPONSE, SIGNAL TRANSDUCTION BY P53 CLASS MEDIATOR%GOBP%GO:0030330	65	-1.10343	0.562771
POSITIVE REGULATION OF ACTIN CYTOSKELETON REORGANIZATION%GOBP%GO:2000251	19	-1.10171	0.562786
GASTRIN SIGNALING PATHWAY%WIKIPATHWAYS_20210210%WP4659%HOMO SAPIENS	93	-1.10036	0.562815
RESPONSE OF MTB TO PHAGOCYTOSIS%REACTOME DATABASE ID RELEASE 75%9637690	22	-1.1023	0.562853
POLY(A)+ MRNA EXPORT FROM NUCLEUS%GOBP%GO:0016973	15	-1.1001	0.562907
TOLL-LIKE RECEPTOR SIGNALING PATHWAY%WIKIPATHWAYS_20210210%WP75%HOMO SAPIENS	81	-1.10291	0.562914
POSITIVE REGULATION OF TRANSLATIONAL INITIATION%GOBP%GO:0045948	22	-1.10069	0.563013
REGULATION OF LIPID KINASE ACTIVITY%GOBP%GO:0043550	45	-1.10233	0.563192
REGULATION OF CARDIAC MUSCLE CONTRACTION%GOBP%GO:0055117	59	-1.10254	0.563195
NEUROTRANSMITTER UPTAKE%GOBP%GO:0001504	27	-1.1008	0.563233
OLFACTORY LOBE DEVELOPMENT%GOBP%GO:0021988	16	-1.10097	0.563317
SENSORY PERCEPTION OF MECHANICAL STIMULUS%GOBP%GO:0050954	85	-1.10099	0.563682
REGULATION OF SPHINGOLIPID BIOSYNTHETIC PROCESS%GOBP%GO:0090153	16	-1.09854	0.564589
SIGNALING BY HIGH-KINASE ACTIVITY BRAF MUTANTS%REACTOME%R-HSA-6802948.1	31	-1.09879	0.564916
GLOMERULUS DEVELOPMENT%GOBP%GO:0032835	37	-1.09855	0.564961
POSITIVE REGULATION OF RAS PROTEIN SIGNAL TRANSDUCTION%GOBP%GO:0046579	54	-1.09724	0.565809
BIOCARTA_PPARA_PATHWAY%MSIGDB_C2%BIOCARTA_PPARA_PATHWAY	40	-1.09761	0.565877
PHASE 4 - RESTING MEMBRANE POTENTIAL%REACTOME DATABASE ID RELEASE 75%5576886	19	-1.09737	0.565929
REGULATION OF NEUROTRANSMITTER RECEPTOR ACTIVITY%GOBP%GO:0099601	59	-1.09657	0.56621
AFLATOXIN ACTIVATION AND DETOXIFICATION%REACTOME DATABASE ID RELEASE 75%5423646	18	-1.09671	0.566361
REGULATION OF TELOMERE CAPPING%GOBP%GO:1904353	24	-1.09505	0.568583
CARBOHYDRATE CATABOLIC PROCESS%GOBP%GO:0016052	84	-1.0945	0.569182
GLUCONEOGENESIS%REACTOME DATABASE ID RELEASE 75%70263	32	-1.0929	0.569344
PID_P38_ALPHA_BETA_PATHWAY%MSIGDB_C2%PID_P38_ALPHA_BETA_PATHWAY	22	-1.09415	0.569422
FORMATION OF FIBRIN CLOT (CLOTTING CASCADE)%REACTOME DATABASE ID RELEASE 75%140877	36	-1.09291	0.569726
HIV-1 NEF: NEGATIVE EFFECTOR OF FAS AND TNF-ALPHA%PATHWAY INTERACTION DATABASE NCI-NATURE CURATED DATA%HIV-1 NEF: NEGATIVE EFFECTOR OF FAS AND TNF-ALPHA	31	-1.09327	0.569814
OSTEOCLAST DIFFERENTIATION%GOBP%GO:0030316	23	-1.09299	0.569963
POSITIVE REGULATION OF CALCIUM ION TRANSPORT INTO CYTOSOL%GOBP%GO:0010524	43	-1.09334	0.570079
POSITIVE REGULATION OF SODIUM ION TRANSMEMBRANE TRANSPORT%GOBP%GO:1902307	15	-1.09181	0.570112
PYRIDINE-CONTAINING COMPOUND METABOLIC PROCESS%GOBP%GO:0072524	90	-1.09347	0.57026
HALLMARK_COAGULATION%MSIGDB_C2%HALLMARK_COAGULATION	99	-1.09211	0.570358
RIBOSOMAL SCANNING AND START CODON RECOGNITION%REACTOME%R-HSA-72702.3	54	-1.09184	0.570459
RELATIONSHIP BETWEEN INFLAMMATION, COX-2 AND EGFR%WIKIPATHWAYS_20210210%WP4483%HOMO SAPIENS	17	-1.09056	0.572013
NATURAL KILLER CELL MEDIATED CYTOTOXICITY%GOBP%GO:0042267	19	-1.09031	0.572066
REGULATION OF ACTIN NUCLEATION%GOBP%GO:0051125	20	-1.08903	0.573531
REGULATION OF ADENYLATE CYCLASE ACTIVITY%GOBP%GO:0045761	21	-1.0888	0.573543
POSITIVE REGULATION OF CYTOSOLIC CALCIUM ION CONCENTRATION INVOLVED IN PHOSPHOLIPASE C-ACTIVATING G PROTEIN-COUPLED SIGNALING PATHWAY%GOBP%GO:0051482	22	-1.08924	0.57358
HAIR CYCLE%GOBP%GO:0042633	31	-1.08763	0.574849
MACROPHAGE DIFFERENTIATION%GOBP%GO:0030225	17	-1.08782	0.574914
EPO%IOB%EPO	40	-1.0871	0.575466
NEGATIVE REGULATION OF DEVELOPMENTAL GROWTH%GOBP%GO:0048640	54	-1.08626	0.575776
CELLULAR ALDEHYDE METABOLIC PROCESS%GOBP%GO:0006081	52	-1.08634	0.576002
MITOCHONDRIAL OUTER MEMBRANE PERMEABILIZATION INVOLVED IN PROGRAMMED CELL DEATH%GOBP%GO:1902686	15	-1.08647	0.576185
ACYLGLYCEROL METABOLIC PROCESS%GOBP%GO:0006639	72	-1.08529	0.576778
SYNAPTIC VESICLE RECYCLING%GOBP%GO:0036465	41	-1.08507	0.576789
NEGATIVE REGULATION OF EPITHELIAL CELL PROLIFERATION%GOBP%GO:0050680	75	-1.08472	0.577027
CELLULAR RESPONSE TO ESTRADIOL STIMULUS%GOBP%GO:0071392	18	-1.08532	0.577122
SODIUM ION TRANSPORT%GOBP%GO:0006814	96	-1.08357	0.578736
REGULATION OF OSTEOBLAST PROLIFERATION%GOBP%GO:0033688	15	-1.08313	0.578775
REGULATION OF PROTEIN TYROSINE KINASE ACTIVITY%GOBP%GO:0061097	65	-1.08322	0.579001
COMPLEMENT CASCADE%REACTOME%R-HSA-166658.4	53	-1.08197	0.580493
REGULATION OF ANION TRANSMEMBRANE TRANSPORT%GOBP%GO:1903959	22	-1.08101	0.581414
VIRAL ENTRY INTO HOST CELL%GOBP%GO:0046718	32	-1.08118	0.581496
GLUCONEOGENESIS I%HUMANCYC%GLUCONEO-PWY	21	-1.08067	0.581648
INORGANIC ANION TRANSPORT%GOBP%GO:0015698	96	-1.07861	0.581784
PLATELET CALCIUM HOMEOSTASIS%REACTOME DATABASE ID RELEASE 75%418360	27	-1.08024	0.582023
SIGNALING BY PHOSPHORYLATED JUXTAMEMBRANE, EXTRACELLULAR AND KINASE DOMAIN KIT MUTANTS%REACTOME%R-HSA-9670439.1	17	-1.07863	0.582153
HALLMARK_INTERFERON_ALPHA_RESPONSE%MSIGDB_C2%HALLMARK_INTERFERON_ALPHA_RESPONSE	78	-1.07869	0.582442
POSITIVE REGULATION OF ALCOHOL BIOSYNTHETIC PROCESS%GOBP%GO:1902932	17	-1.07799	0.58258
CELLULAR BIOGENIC AMINE BIOSYNTHETIC PROCESS%GOBP%GO:0042401	16	-1.07877	0.582686
NEUROTRANSMITTER RECEPTOR TRANSPORT%GOBP%GO:0099637	16	-1.07887	0.582923
LEARNING%GOBP%GO:0007612	49	-1.07683	0.58317
THERMOGENESIS%WIKIPATHWAYS_20210210%WP4321%HOMO SAPIENS	80	-1.07722	0.583232
REGULATION OF IMMUNE RESPONSE TO TUMOR CELL%GOBP%GO:0002837	16	-1.07887	0.58331
NUCLEOTIDE SALVAGE%REACTOME DATABASE ID RELEASE 75%8956321	20	-1.07696	0.583324
RETINOID METABOLISM AND TRANSPORT%REACTOME%R-HSA-975634.2	41	-1.07738	0.58333
BETA DEFENSINS%REACTOME%R-HSA-1461957.1	31	-1.07889	0.583666
POSITIVE REGULATION OF VIRAL LIFE CYCLE%GOBP%GO:1903902	59	-1.07563	0.583768
INFLAMMASOMES%REACTOME%R-HSA-622312.1	20	-1.07902	0.583783
DNA DOUBLE-STRAND BREAK PROCESSING%GOBP%GO:0000729	17	-1.07574	0.583957
POSITIVE REGULATION OF EPITHELIAL CELL DIFFERENTIATION%GOBP%GO:0030858	44	-1.07588	0.584108
SMALL LIGAND GPCRS%WIKIPATHWAYS_20210210%WP247%HOMO SAPIENS	15	-1.07601	0.584247
ACTIVATION OF JUN KINASE ACTIVITY%GOBP%GO:0007257	29	-1.07414	0.584899
MAPK TARGETS NUCLEAR EVENTS MEDIATED BY MAP KINASES%REACTOME DATABASE ID RELEASE 75%450282	29	-1.07476	0.584956
PID_PLK1_PATHWAY%MSIGDB_C2%PID_PLK1_PATHWAY	25	-1.07419	0.585208
ACYL CHAIN REMODELLING OF PE%REACTOME DATABASE ID RELEASE 75%1482839	23	-1.07426	0.585466
REGULATION OF PRI-MIRNA TRANSCRIPTION BY RNA POLYMERASE II%GOBP%GO:1902893	43	-1.07286	0.586911
TERMINATION OF RNA POLYMERASE II TRANSCRIPTION%GOBP%GO:0006369	31	-1.07234	0.587107
VESICLE-MEDIATED TRANSPORT BETWEEN ENDOSOMAL COMPARTMENTS%GOBP%GO:0098927	22	-1.07247	0.587247
REGULATION OF CALCIUM ION TRANSPORT INTO CYTOSOL%GOBP%GO:0010522	71	-1.07071	0.589672
MAP2K AND MAPK ACTIVATION%REACTOME DATABASE ID RELEASE 75%5674135	32	-1.06849	0.591408
RESPONSE TO GROWTH HORMONE%GOBP%GO:0060416	23	-1.06853	0.591729
MONOVALENT INORGANIC ANION HOMEOSTASIS%GOBP%GO:0055083	20	-1.06718	0.59187
REGULATION OF INTRINSIC APOPTOTIC SIGNALING PATHWAY BY P53 CLASS MEDIATOR%GOBP%GO:1902253	17	-1.06861	0.591959
GALANIN RECEPTOR PATHWAY%WIKIPATHWAYS_20210210%WP4970%HOMO SAPIENS	18	-1.06918	0.592075
POSITIVE REGULATION OF COLD-INDUCED THERMOGENESIS%GOBP%GO:0120162	93	-1.06726	0.592112
METABOLISM OF SPINGOLIPIDS IN ER AND GOLGI APPARATUS%WIKIPATHWAYS_20210210%WP4142%HOMO SAPIENS	15	-1.06894	0.59214
SYNTHESIS, SECRETION, AND INACTIVATION OF GLUCAGON-LIKE PEPTIDE-1 (GLP-1)%REACTOME DATABASE ID RELEASE 75%381771	18	-1.06745	0.592157
NEGATIVE REGULATION OF NEURON PROJECTION DEVELOPMENT%GOBP%GO:0010977	84	-1.06867	0.592237
NEUTRAL LIPID METABOLIC PROCESS%GOBP%GO:0006638	72	-1.06778	0.5923
VENTRICULAR CARDIAC MUSCLE TISSUE DEVELOPMENT%GOBP%GO:0003229	40	-1.06748	0.592471
REGULATION OF CARDIAC MUSCLE HYPERTROPHY%GOBP%GO:0010611	29	-1.06586	0.592698
NEGATIVE REGULATION OF CHEMOKINE PRODUCTION%GOBP%GO:0032682	17	-1.06601	0.592839
SIGNALING BY ERYTHROPOIETIN%REACTOME%R-HSA-9006335.2	23	-1.06618	0.592916
CELL COMMUNICATION BY ELECTRICAL COUPLING INVOLVED IN CARDIAC CONDUCTION%GOBP%GO:0086064	17	-1.06637	0.592954
REGULATION OF SUPEROXIDE METABOLIC PROCESS%GOBP%GO:0090322	23	-1.06541	0.593125
REGULATION OF MEMBRANE LIPID METABOLIC PROCESS%GOBP%GO:1905038	16	-1.06461	0.594251
SYNAPTIC VESICLE PATHWAY%WIKIPATHWAYS_20210210%WP2267%HOMO SAPIENS	38	-1.06403	0.594893
REGULATION OF MUSCLE HYPERTROPHY%GOBP%GO:0014743	29	-1.06286	0.595834
C21-STEROID HORMONE METABOLIC PROCESS%GOBP%GO:0008207	24	-1.06246	0.596159
PHOSPHOLIPID TRANSPORT%GOBP%GO:0015914	52	-1.06287	0.596217
POSITIVE REGULATION OF MYELOID LEUKOCYTE MEDIATED IMMUNITY%GOBP%GO:0002888	18	-1.06309	0.596221
REGULATION OF GLYCOPROTEIN METABOLIC PROCESS%GOBP%GO:1903018	32	-1.06192	0.596805
INTERACTIONS BETWEEN IMMUNE CELLS AND MICRORNAS IN TUMOR MICROENVIRONMENT%WIKIPATHWAYS_20210210%WP4559%HOMO SAPIENS	19	-1.06169	0.596855
NERVE DEVELOPMENT%GOBP%GO:0021675	33	-1.06125	0.596868
METHIONINE METABOLIC PROCESS%GOBP%GO:0006555	16	-1.06142	0.596955
REGULATION OF LIPID CATABOLIC PROCESS%GOBP%GO:0050994	41	-1.0606	0.597675
NEGATIVE REGULATION OF PROTEIN COMPLEX DISASSEMBLY%GOBP%GO:0043242	45	-1.05993	0.59851
PID_GMCSF_PATHWAY%MSIGDB_C2%PID_GMCSF_PATHWAY	31	-1.05921	0.599046
POSITIVE REGULATION OF NITRIC OXIDE BIOSYNTHETIC PROCESS%GOBP%GO:0045429	26	-1.0589	0.599233
N-GLYCAN PROCESSING%GOBP%GO:0006491	19	-1.05928	0.599313
PPAR ALPHA PATHWAY%WIKIPATHWAYS_20210210%WP2878%HOMO SAPIENS	22	-1.05801	0.600459
PYRIMIDINE NUCLEOSIDE CATABOLIC PROCESS%GOBP%GO:0046135	16	-1.05736	0.600838
PLATELET AGGREGATION%GOBP%GO:0070527	34	-1.05743	0.601088
CALCIUM ION IMPORT ACROSS PLASMA MEMBRANE%GOBP%GO:0098703	15	-1.0568	0.601119
NITRIC OXIDE STIMULATES GUANYLATE CYCLASE%REACTOME DATABASE ID RELEASE 75%392154	18	-1.05685	0.601428
NEGATIVE REGULATION OF SISTER CHROMATID SEGREGATION%GOBP%GO:0033046	26	-1.05627	0.601712
HYPERTROPHY MODEL%WIKIPATHWAYS_20210210%WP516%HOMO SAPIENS	16	-1.0558	0.602206
NEGATIVE REGULATION OF EXTRINSIC APOPTOTIC SIGNALING PATHWAY VIA DEATH DOMAIN RECEPTORS%GOBP%GO:1902042	33	-1.05416	0.603291
BASEMENT MEMBRANE ORGANIZATION%GOBP%GO:0071711	16	-1.05429	0.603444
VASCULOGENESIS%GOBP%GO:0001570	32	-1.05433	0.603772
AXON GUIDANCE MEDIATED BY NETRIN%PANTHER PATHWAY%P00009	32	-1.05474	0.603776
SNRNA 3'-END PROCESSING%GOBP%GO:0034472	17	-1.05368	0.603818
N-GLYCAN TRIMMING IN THE ER AND CALNEXIN CALRETICULIN CYCLE%REACTOME%R-HSA-532668.2	31	-1.05445	0.603928
RESPONSE TO AMYLOID-BETA%GOBP%GO:1904645	44	-1.05296	0.604685
POSITIVE REGULATION OF POTASSIUM ION TRANSMEMBRANE TRANSPORTER ACTIVITY%GOBP%GO:1901018	20	-1.05243	0.605281
BRANCHED-CHAIN AMINO ACID METABOLIC PROCESS%GOBP%GO:0009081	24	-1.05147	0.605887
PLASMA MEMBRANE FUSION%GOBP%GO:0045026	15	-1.05158	0.606087
PAR4-MEDIATED THROMBIN SIGNALING EVENTS%PATHWAY INTERACTION DATABASE NCI-NATURE CURATED DATA%PAR4-MEDIATED THROMBIN SIGNALING EVENTS	15	-1.0516	0.606445
MEMBRANE PROTEIN ECTODOMAIN PROTEOLYSIS%GOBP%GO:0006509	21	-1.05047	0.607329
GLYCOPROTEIN CATABOLIC PROCESS%GOBP%GO:0006516	22	-1.0479	0.611642
GANGLIOSIDE BIOSYNTHETIC PROCESS%GOBP%GO:0001574	15	-1.04649	0.612672
EPIBOLY%GOBP%GO:0090504	19	-1.04657	0.612917
CD40 CD40L SIGNALING%PATHWAY INTERACTION DATABASE NCI-NATURE CURATED DATA%CD40 CD40L SIGNALING	33	-1.04687	0.613137
RAB GEFS EXCHANGE GTP FOR GDP ON RABS%REACTOME%R-HSA-8876198.3	71	-1.04664	0.61319
POSITIVE REGULATION OF RHO PROTEIN SIGNAL TRANSDUCTION%GOBP%GO:0035025	24	-1.04553	0.61405
RESPONSE TO FLUID SHEAR STRESS%GOBP%GO:0034405	19	-1.04456	0.615057
DNA IR-DAMAGE AND CELLULAR RESPONSE VIA ATR%WIKIPATHWAYS_20210210%WP4016%HOMO SAPIENS	57	-1.0447	0.615171
REGULATION OF SYNCYTIUM FORMATION BY PLASMA MEMBRANE FUSION%GOBP%GO:0060142	15	-1.04213	0.619161
BIOCARTA_EIF4_PATHWAY%MSIGDB_C2%BIOCARTA_EIF4_PATHWAY	20	-1.04077	0.620479
SIGNALING BY KIT IN DISEASE%REACTOME DATABASE ID RELEASE 75%9669938	17	-1.04098	0.62051
SLEEP REGULATION%WIKIPATHWAYS_20210210%WP3591%HOMO SAPIENS	34	-1.04115	0.620594
NEGATIVE REGULATION OF CHROMOSOME SEGREGATION%GOBP%GO:0051985	28	-1.03996	0.621198
CELLULAR COMPONENT DISASSEMBLY INVOLVED IN EXECUTION PHASE OF APOPTOSIS%GOBP%GO:0006921	24	-1.03971	0.621294
CELLULAR RESPONSE TO CADMIUM ION%GOBP%GO:0071276	27	-1.04003	0.621466
AMP-ACTIVATED PROTEIN KINASE (AMPK) SIGNALING%WIKIPATHWAYS_20210210%WP1403%HOMO SAPIENS	50	-1.03862	0.622953
REGULATION OF MRNA STABILITY BY PROTEINS THAT BIND AU-RICH ELEMENTS%REACTOME DATABASE ID RELEASE 75%450531	84	-1.03771	0.623877
INTERLEUKIN-1 SIGNALING%REACTOME DATABASE ID RELEASE 75%9020702	94	-1.03772	0.624238
SIGNALING MEDIATED BY P38-ALPHA AND P38-BETA%PATHWAY INTERACTION DATABASE NCI-NATURE CURATED DATA%SIGNALING MEDIATED BY P38-ALPHA AND P38-BETA	34	-1.03728	0.624263
EPO SIGNALING PATHWAY%PATHWAY INTERACTION DATABASE NCI-NATURE CURATED DATA%EPO SIGNALING PATHWAY	32	-1.03655	0.625202
POSITIVE REGULATION OF MONOOXYGENASE ACTIVITY%GOBP%GO:0032770	23	-1.03452	0.626668
ESTABLISHMENT OF EPITHELIAL CELL POLARITY%GOBP%GO:0090162	15	-1.03466	0.626802
IL-4 SIGNALING PATHWAY%WIKIPATHWAYS_20210210%WP395%HOMO SAPIENS	45	-1.03507	0.626827
TP53 REGULATES TRANSCRIPTION OF CELL CYCLE GENES%REACTOME DATABASE ID RELEASE 75%6791312	45	-1.03522	0.626917
PROTEIN TRANSPORT WITHIN PLASMA MEMBRANE%GOBP%GO:0099632	16	-1.03471	0.6271
L-AMINO ACID TRANSPORT%GOBP%GO:0015807	36	-1.03523	0.6273
PID_INSULIN_GLUCOSE_PATHWAY%MSIGDB_C2%PID_INSULIN_GLUCOSE_PATHWAY	19	-1.03303	0.628638
REGULATION OF POSTSYNAPTIC MEMBRANE NEUROTRANSMITTER RECEPTOR LEVELS%GOBP%GO:0099072	22	-1.03267	0.628919
ARF6 TRAFFICKING EVENTS%PATHWAY INTERACTION DATABASE NCI-NATURE CURATED DATA%ARF6 TRAFFICKING EVENTS	46	-1.03304	0.629007
NUCLEAR RECEPTORS IN LIPID METABOLISM AND TOXICITY%WIKIPATHWAYS_20210210%WP299%HOMO SAPIENS	28	-1.03039	0.631157
REGULATION OF STEM CELL POPULATION MAINTENANCE%GOBP%GO:2000036	21	-1.031	0.631242
NEGATIVE REGULATION OF EPITHELIAL CELL APOPTOTIC PROCESS%GOBP%GO:1904036	36	-1.03045	0.631444
NEGATIVE REGULATION OF PROTEIN LOCALIZATION TO PLASMA MEMBRANE%GOBP%GO:1903077	22	-1.03106	0.63152
VISUAL PHOTOTRANSDUCTION%REACTOME%R-HSA-2187338.1	88	-1.02994	0.631596
NEGATIVE REGULATION OF MYELOID CELL DIFFERENTIATION%GOBP%GO:0045638	50	-1.03052	0.631715
RESPONSE TO IONIZING RADIATION%GOBP%GO:0010212	72	-1.02943	0.632153
REGULATION OF EXTRINSIC APOPTOTIC SIGNALING PATHWAY VIA DEATH DOMAIN RECEPTORS%GOBP%GO:1902041	45	-1.02879	0.632182
CERAMIDE METABOLIC PROCESS%GOBP%GO:0006672	72	-1.02853	0.632281
LONG-CHAIN FATTY ACID METABOLIC PROCESS%GOBP%GO:0001676	98	-1.02802	0.632463
NUCLEOBASE-CONTAINING SMALL MOLECULE CATABOLIC PROCESS%GOBP%GO:0034656	35	-1.02884	0.632481
REGULATION OF BROWN FAT CELL DIFFERENTIATION%GOBP%GO:0090335	17	-1.02817	0.63255
POSITIVE REGULATION OF B CELL PROLIFERATION%GOBP%GO:0030890	29	-1.02764	0.632783
NEGATIVE REGULATION OF MYELOID LEUKOCYTE DIFFERENTIATION%GOBP%GO:0002762	31	-1.02886	0.632832
RESPONSE TO ORGANOPHOSPHORUS%GOBP%GO:0046683	58	-1.02706	0.633479
REGULATION OF TOR SIGNALING%GOBP%GO:0032006	67	-1.0264	0.633925
SYNAPTIC TRANSMISSION, CHOLINERGIC%GOBP%GO:0007271	19	-1.02643	0.634245
HALLMARK_PI3K_AKT_MTOR_SIGNALING%MSIGDB_C2%HALLMARK_PI3K_AKT_MTOR_SIGNALING	81	-1.02566	0.634901
CARDIAC PROGENITOR DIFFERENTIATION%WIKIPATHWAYS_20210210%WP2406%HOMO SAPIENS	47	-1.02369	0.638022
CELLULAR RESPONSE TO UV%GOBP%GO:0034644	67	-1.02209	0.639461
STEROL REGULATORY ELEMENT-BINDING PROTEINS (SREBP) SIGNALLING%WIKIPATHWAYS_20210210%WP1982%HOMO SAPIENS	49	-1.02229	0.63948
I-KAPPAB KINASE/NF-KAPPAB SIGNALING%GOBP%GO:0007249	55	-1.0226	0.639685
MULTI-MULTICELLULAR ORGANISM PROCESS%GOBP%GO:0044706	70	-1.0223	0.639869
FCERI MEDIATED MAPK ACTIVATION%REACTOME DATABASE ID RELEASE 75%2871796	25	-1.02131	0.640548
MITOCHONDRION LOCALIZATION%GOBP%GO:0051646	30	-1.02064	0.641458
CELLULAR HEXOSE TRANSPORT%REACTOME DATABASE ID RELEASE 75%189200	19	-1.01973	0.642413
CELLULAR RESPONSE TO ZINC ION%GOBP%GO:0071294	16	-1.01951	0.642447
ENDOCRINE PROCESS%GOBP%GO:0050886	28	-1.01991	0.642466
RHO GTPASES ACTIVATE WASPS AND WAVES%REACTOME DATABASE ID RELEASE 75%5663213	32	-1.01894	0.643141
VALIDATED TARGETS OF C-MYC TRANSCRIPTIONAL REPRESSION%PATHWAY INTERACTION DATABASE NCI-NATURE CURATED DATA%VALIDATED TARGETS OF C-MYC TRANSCRIPTIONAL REPRESSION	62	-1.01767	0.64477
SODIUM ION HOMEOSTASIS%GOBP%GO:0055078	25	-1.01788	0.644772
REGULATION OF GLYCOPROTEIN BIOSYNTHETIC PROCESS%GOBP%GO:0010559	27	-1.01694	0.644944
MEMBRANE DEPOLARIZATION DURING CARDIAC MUSCLE CELL ACTION POTENTIAL%GOBP%GO:0086012	17	-1.01726	0.64511
REGULATION OF RELEASE OF SEQUESTERED CALCIUM ION INTO CYTOSOL%GOBP%GO:0051279	55	-1.01704	0.645147
NUCLEOSIDE CATABOLIC PROCESS%GOBP%GO:0009164	24	-1.0157	0.645227
REGULATION OF MONOOXYGENASE ACTIVITY%GOBP%GO:0032768	47	-1.0159	0.64527
REGULATION OF PROTEIN AUTOPHOSPHORYLATION%GOBP%GO:0031952	34	-1.01593	0.645614
REGULATION OF MITOCHONDRIAL MEMBRANE PERMEABILITY%GOBP%GO:0046902	62	-1.01515	0.645912
NUCLEAR ENVELOPE BREAKDOWN%REACTOME%R-HSA-2980766.2	41	-1.01595	0.645982
ZBP1(DAI) MEDIATED INDUCTION OF TYPE I IFNS%REACTOME%R-HSA-1606322.1	20	-1.016	0.646284
OLFACTORY BULB DEVELOPMENT%GOBP%GO:0021772	15	-1.01458	0.64658
ERK1 AND ERK2 CASCADE%GOBP%GO:0070371	21	-1.01417	0.64693
SMOOTH MUSCLE CONTRACTION%GOBP%GO:0006939	29	-1.01388	0.647072
TIGHT JUNCTION INTERACTIONS%REACTOME%R-HSA-420029.1	28	-1.01332	0.647715
RETINOL METABOLIC PROCESS%GOBP%GO:0042572	21	-1.01308	0.647788
NUCLEOSOME DISASSEMBLY%GOBP%GO:0006337	16	-1.01192	0.648773
POSITIVE REGULATION OF CHROMOSOME SEGREGATION%GOBP%GO:0051984	30	-1.01206	0.648899
INORGANIC ANION TRANSMEMBRANE TRANSPORT%GOBP%GO:0098661	58	-1.01221	0.64899
NAD BIOSYNTHETIC PROCESS%GOBP%GO:0009435	41	-1.01071	0.650648
PID_INTEGRIN_CS_PATHWAY%MSIGDB_C2%PID_INTEGRIN_CS_PATHWAY	17	-1.00989	0.650993
POSITIVE REGULATION OF SMALL GTPASE MEDIATED SIGNAL TRANSDUCTION%GOBP%GO:0051057	56	-1.0102	0.651195
CELL FATE DETERMINATION%GOBP%GO:0001709	19	-1.00957	0.6512
CELLULAR COMPONENT MAINTENANCE%GOBP%GO:0043954	33	-1.00993	0.651322
ALK1 SIGNALING EVENTS%PATHWAY INTERACTION DATABASE NCI-NATURE CURATED DATA%ALK1 SIGNALING EVENTS	26	-1.00926	0.651392
ANGIOGENESIS%WIKIPATHWAYS_20210210%WP1539%HOMO SAPIENS	16	-1.00817	0.651536
ONE CARBON METABOLISM%WIKIPATHWAYS_20210210%WP241%HOMO SAPIENS	19	-1.00878	0.651538
ZINC HOMEOSTASIS%WIKIPATHWAYS_20210210%WP3529%HOMO SAPIENS	31	-1.00896	0.651603
NEGATIVE REGULATION OF CD4-POSITIVE, ALPHA-BETA T CELL ACTIVATION%GOBP%GO:2000515	22	-1.0083	0.651679
POSITIVE REGULATION OF MITOCHONDRIAL MEMBRANE PERMEABILITY%GOBP%GO:0035794	16	-1.00842	0.651816
REGULATION OF FERTILIZATION%GOBP%GO:0080154	23	-1.00592	0.654929
RIBOSOMAL LARGE SUBUNIT BIOGENESIS%GOBP%GO:0042273	61	-1.00601	0.655153
BILE ACID AND BILE SALT TRANSPORT%GOBP%GO:0015721	25	-1.00557	0.655205
STRESS-ACTIVATED MAPK CASCADE%GOBP%GO:0051403	75	-1.00525	0.655421
REGULATION OF MEIOTIC CELL CYCLE%GOBP%GO:0051445	29	-1.0045	0.656393
REGULATION OF NITRIC-OXIDE SYNTHASE ACTIVITY%GOBP%GO:0050999	37	-1.00309	0.656985
REGULATION OF PROTEIN ACTIVATION CASCADE%GOBP%GO:2000257	54	-1.00396	0.657006
INTEGRIN-LINKED KINASE SIGNALING%PATHWAY INTERACTION DATABASE NCI-NATURE CURATED DATA%INTEGRIN-LINKED KINASE SIGNALING	44	-1.00345	0.657104
SIGNALING EVENTS MEDIATED BY HDAC CLASS I%PATHWAY INTERACTION DATABASE NCI-NATURE CURATED DATA%SIGNALING EVENTS MEDIATED BY HDAC CLASS I	61	-1.00317	0.657229
INTRINSIC APOPTOTIC SIGNALING PATHWAY IN RESPONSE TO ENDOPLASMIC RETICULUM STRESS%GOBP%GO:0070059	24	-1.00356	0.657305
SODIUM ION TRANSMEMBRANE TRANSPORT%GOBP%GO:0035725	75	-1.00155	0.659527
SARS-COV-1 INFECTION%REACTOME%R-HSA-9678108.2	47	-1.00067	0.660734
POSITIVE REGULATION OF DENDRITE EXTENSION%GOBP%GO:1903861	17	-0.999513	0.661738
CARDIAC CELL DEVELOPMENT%GOBP%GO:0055006	41	-0.999645	0.66188
TRIF-DEPENDENT TOLL-LIKE RECEPTOR SIGNALING PATHWAY%GOBP%GO:0035666	29	-0.999666	0.662241
CALCIUM ION IMPORT%GOBP%GO:0070509	32	-0.998388	0.663447
NEGATIVE REGULATION OF POTASSIUM ION TRANSPORT%GOBP%GO:0043267	20	-0.997399	0.664916
MYD88-INDEPENDENT TOLL-LIKE RECEPTOR SIGNALING PATHWAY%GOBP%GO:0002756	32	-0.997055	0.665185
BIOCARTA_MPR_PATHWAY%MSIGDB_C2%BIOCARTA_MPR_PATHWAY	16	-0.995661	0.667371
CALCIUM ION TRANSMEMBRANE IMPORT INTO CYTOSOL%GOBP%GO:0097553	47	-0.994536	0.667489
BINDING OF SPERM TO ZONA PELLUCIDA%GOBP%GO:0007339	27	-0.99472	0.667541
REGULATION OF JUN KINASE ACTIVITY%GOBP%GO:0043506	61	-0.994889	0.667631
DEVELOPMENTAL PIGMENTATION%GOBP%GO:0048066	21	-0.995265	0.667734
CHROMATIN DISASSEMBLY%GOBP%GO:0031498	16	-0.994891	0.668029
GENE SILENCING BY RNA%REACTOME%R-HSA-211000.2	65	-0.993593	0.668446
NOTCH SIGNALING PATHWAY%PATHWAY INTERACTION DATABASE NCI-NATURE CURATED DATA%NOTCH SIGNALING PATHWAY	56	-0.993728	0.668573
PROTEIN TARGETING TO LYSOSOME%GOBP%GO:0006622	19	-0.992789	0.668798
POSITIVE REGULATION OF MEMBRANE PERMEABILITY%GOBP%GO:1905710	20	-0.992796	0.669184
HALLMARK_ANGIOGENESIS%MSIGDB_C2%HALLMARK_ANGIOGENESIS	30	-0.992998	0.669196
POSITIVE REGULATION OF NEURON APOPTOTIC PROCESS%GOBP%GO:0043525	24	-0.992172	0.669648
MITOTIC SPINDLE CHECKPOINT%GOBP%GO:0071174	21	-0.991947	0.669659
APOPTOTIC NUCLEAR CHANGES%GOBP%GO:0030262	22	-0.990942	0.670769
AXONEME ASSEMBLY%GOBP%GO:0035082	36	-0.990589	0.671025
REGULATION OF COMPLEMENT ACTIVATION%GOBP%GO:0030449	48	-0.990998	0.671055
PIGMENT BIOSYNTHETIC PROCESS%GOBP%GO:0046148	32	-0.990177	0.671441
PYRIDINE NUCLEOTIDE BIOSYNTHETIC PROCESS%GOBP%GO:0019363	48	-0.988275	0.67226
PID_E2F_PATHWAY%MSIGDB_C2%PID_E2F_PATHWAY	56	-0.988339	0.672521
CELL COMMUNICATION INVOLVED IN CARDIAC CONDUCTION%GOBP%GO:0086065	43	-0.987557	0.67278
REGULATION OF OSTEOCLAST DIFFERENTIATION%GOBP%GO:0045670	38	-0.987742	0.67284
SEMAPHORIN INTERACTIONS%REACTOME DATABASE ID RELEASE 75%373755	59	-0.988799	0.672844
INFLAMMATORY RESPONSE PATHWAY%WIKIPATHWAYS_20210210%WP453%HOMO SAPIENS	24	-0.988355	0.672888
NEGATIVE REGULATION OF VIRAL PROCESS%GOBP%GO:0048525	94	-0.989108	0.673048
POSITIVE REGULATION OF REACTIVE OXYGEN SPECIES METABOLIC PROCESS%GOBP%GO:2000379	73	-0.98886	0.67313
RRNA MODIFICATION%GOBP%GO:0000154	24	-0.98838	0.673235
PCP CE PATHWAY%REACTOME%R-HSA-4086400.2	90	-0.986442	0.674495
POSITIVE REGULATION OF CELL-MATRIX ADHESION%GOBP%GO:0001954	43	-0.986168	0.674638
PROTEIN DEPOLYMERIZATION%GOBP%GO:0051261	31	-0.985651	0.675224
CELLULAR RESPONSE TO LIGHT STIMULUS%GOBP%GO:0071482	86	-0.985381	0.675328
EARLY ENDOSOME TO LATE ENDOSOME TRANSPORT%GOBP%GO:0045022	21	-0.984501	0.676585
NEURON PROJECTION EXTENSION%GOBP%GO:1990138	32	-0.98389	0.677352
REGULATION OF ENDOPLASMIC RETICULUM UNFOLDED PROTEIN RESPONSE%GOBP%GO:1900101	24	-0.983507	0.677677
NECROPTOTIC PROCESS%GOBP%GO:0070266	19	-0.982367	0.679437
ICOSANOID TRANSPORT%GOBP%GO:0071715	21	-0.981823	0.679648
POSITIVE REGULATION OF MUSCLE CONTRACTION%GOBP%GO:0045933	18	-0.981977	0.679759
REGULATION OF PROTEIN LOCALIZATION TO CELL PERIPHERY%GOBP%GO:1904375	93	-0.980881	0.680991
RECEPTOR LOCALIZATION TO SYNAPSE%GOBP%GO:0097120	24	-0.980635	0.681044
PHOSPHATIDYLSERINE ACYL-CHAIN REMODELING%GOBP%GO:0036150	21	-0.979922	0.681186
GRANULOCYTE DIFFERENTIATION%GOBP%GO:0030851	20	-0.979671	0.681281
INORGANIC ION IMPORT ACROSS PLASMA MEMBRANE%GOBP%GO:0099587	73	-0.979019	0.681326
RNA STABILIZATION%GOBP%GO:0043489	39	-0.979973	0.681501
REGULATION OF CILIUM ASSEMBLY%GOBP%GO:1902017	59	-0.978049	0.681569
ESTABLISHMENT OR MAINTENANCE OF EPITHELIAL CELL APICAL/BASAL POLARITY%GOBP%GO:0045197	23	-0.980137	0.681586
MICROTUBULE BUNDLE FORMATION%GOBP%GO:0001578	56	-0.977615	0.681613
LIPID PHOSPHORYLATION%GOBP%GO:0046834	47	-0.979263	0.681682
AUTOPHAGY OF MITOCHONDRION%GOBP%GO:0000422	31	-0.979029	0.681708
OXIDOREDUCTION COENZYME METABOLIC PROCESS%GOBP%GO:0006733	97	-0.978592	0.681712
PROGRAMMED NECROTIC CELL DEATH%GOBP%GO:0097300	21	-0.977364	0.681723
ASSOCIATIVE LEARNING%GOBP%GO:0008306	18	-0.978154	0.681754
REGULATION OF DEFENSE RESPONSE TO VIRUS BY HOST%GOBP%GO:0050691	29	-0.977712	0.681821
CYTOPLASMIC TRANSLATION%GOBP%GO:0002181	95	-0.978223	0.68203
NICOTINAMIDE NUCLEOTIDE BIOSYNTHETIC PROCESS%GOBP%GO:0019359	48	-0.976839	0.682331
REGULATION OF CELLULAR AMINE METABOLIC PROCESS%GOBP%GO:0033238	66	-0.975403	0.684616
MRNA STABILIZATION%GOBP%GO:0048255	33	-0.974856	0.685275
SPINDLE ASSEMBLY CHECKPOINT%GOBP%GO:0071173	21	-0.972891	0.687784
ACYL CHAIN REMODELLING OF PS%REACTOME DATABASE ID RELEASE 75%1482801	21	-0.973218	0.687975
MUSCLE FIBER DEVELOPMENT%GOBP%GO:0048747	16	-0.972963	0.688051
CELLULAR ROLES OF ANTHRAX TOXIN%PATHWAY INTERACTION DATABASE NCI-NATURE CURATED DATA%CELLULAR ROLES OF ANTHRAX TOXIN	19	-0.971867	0.689332
POSITIVE REGULATION OF FIBROBLAST PROLIFERATION%GOBP%GO:0048146	28	-0.970707	0.690753
GO ID NOT FOUND IN OBO FILE ONTOLOGY DEFINITIONS%GOBP%GO:0150104	79	-0.970865	0.690844
POSITIVE REGULATION OF VIRAL GENOME REPLICATION%GOBP%GO:0045070	32	-0.969228	0.693114
MITOCHONDRION DISASSEMBLY%GOBP%GO:0061726	31	-0.968471	0.693333
PHOSPHATIDYLGLYCEROL BIOSYNTHESIS II (NON-PLASTIDIC)%HUMANCYC%PWY4FS-8	18	-0.968118	0.69357
PARADOXICAL ACTIVATION OF RAF SIGNALING BY KINASE INACTIVE BRAF%REACTOME%R-HSA-6802955.2	41	-0.968518	0.693631
NEUTRAL AMINO ACID TRANSPORT%GOBP%GO:0015804	29	-0.966104	0.693776
POSITIVE REGULATION OF STRIATED MUSCLE CELL DIFFERENTIATION%GOBP%GO:0051155	33	-0.965893	0.693784
POSITIVE REGULATION OF DEFENSE RESPONSE TO VIRUS BY HOST%GOBP%GO:0002230	23	-0.96645	0.693922
BLOOD COAGULATION, FIBRIN CLOT FORMATION%GOBP%GO:0072378	22	-0.968548	0.693981
SYNAPTIC VESICLE CYCLE%GOBP%GO:0099504	77	-0.967684	0.693985
INTRACELLULAR LIPID TRANSPORT%GOBP%GO:0032365	31	-0.965182	0.693996
GLUTAMATE RECEPTOR SIGNALING PATHWAY%GOBP%GO:0007215	36	-0.966193	0.694005
COFACTOR CATABOLIC PROCESS%GOBP%GO:0051187	60	-0.964533	0.69402
FOLIC ACID METABOLIC PROCESS%GOBP%GO:0046655	18	-0.965344	0.694077
NEURON RECOGNITION%GOBP%GO:0008038	34	-0.965454	0.694255
RNA POL II CTD PHOSPHORYLATION AND INTERACTION WITH CE%REACTOME DATABASE ID RELEASE 75%77075	27	-0.966455	0.69431
TRANSCRIPTIONAL REGULATION OF WHITE ADIPOCYTE DIFFERENTIATION%REACTOME%R-HSA-381340.2	76	-0.96415	0.694354
N-GLYCAN ANTENNAE ELONGATION%REACTOME DATABASE ID RELEASE 75%975577	15	-0.964544	0.694406
FATTY ACID DERIVATIVE TRANSPORT%GOBP%GO:1901571	21	-0.966596	0.694445
NUCLEAR-TRANSCRIBED MRNA CATABOLIC PROCESS, NONSENSE-MEDIATED DECAY%GOBP%GO:0000184	100	-0.963835	0.694538
CARBOHYDRATE TRANSPORT%GOBP%GO:0008643	40	-0.967178	0.694567
NEUROTRANSMITTER BIOSYNTHETIC PROCESS%GOBP%GO:0042136	36	-0.964616	0.694663
AMINO ACID IMPORT ACROSS PLASMA MEMBRANE%GOBP%GO:0089718	21	-0.966889	0.694714
FORMATION OF RNA POL II ELONGATION COMPLEX%REACTOME%R-HSA-112382.2	50	-0.96661	0.694815
PID_DELTA_NP63_PATHWAY%MSIGDB_C2%PID_DELTA_NP63_PATHWAY	37	-0.962793	0.695755
NEGATIVE REGULATION OF OSSIFICATION%GOBP%GO:0030279	45	-0.962949	0.695867
GENE SILENCING BY RNA%GOBP%GO:0031047	53	-0.962382	0.696141
REGULATION OF CYTOPLASMIC TRANSPORT%GOBP%GO:1903649	21	-0.961889	0.696714
CELLULAR RESPONSE TO ANTIBIOTIC%GOBP%GO:0071236	61	-0.961557	0.696977
EPITHELIAL CELL DIFFERENTIATION INVOLVED IN KIDNEY DEVELOPMENT%GOBP%GO:0035850	25	-0.96103	0.697553
IL1%NETPATH%IL1	50	-0.959999	0.697938
FERTILIZATION%REACTOME%R-HSA-1187000.2	21	-0.960025	0.698288
NEURODEGENERATIVE DISEASES%REACTOME DATABASE ID RELEASE 75%8863678	21	-0.959604	0.698297
DEADENYLATION OF MRNA%REACTOME DATABASE ID RELEASE 75%429947	21	-0.96042	0.698327
RNA POL II CTD PHOSPHORYLATION AND INTERACTION WITH CE DURING HIV INFECTION%REACTOME%R-HSA-167160.2	27	-0.959232	0.698564
REGULATION OF MUSCLE ADAPTATION%GOBP%GO:0043502	39	-0.960073	0.69859
RESPONSE TO ANTIBIOTIC%GOBP%GO:0046677	100	-0.95889	0.698838
PID_RAC1_REG_PATHWAY%MSIGDB_C2%PID_RAC1_REG_PATHWAY	23	-0.958042	0.699674
NEGATIVE REGULATION OF MITOTIC SISTER CHROMATID SEGREGATION%GOBP%GO:0033048	25	-0.958156	0.699859
THE NLRP3 INFLAMMASOME%REACTOME DATABASE ID RELEASE 75%844456	15	-0.95707	0.699943
DOWNSTREAM TCR SIGNALING%REACTOME%R-HSA-202424.4	90	-0.956717	0.700227
PID_EPO_PATHWAY%MSIGDB_C2%PID_EPO_PATHWAY	27	-0.957114	0.700259
ENTRY INTO OTHER ORGANISM INVOLVED IN SYMBIOTIC INTERACTION%GOBP%GO:0051828	40	-0.957127	0.700628
REGULATION OF RIG-I SIGNALING PATHWAY%GOBP%GO:0039535	15	-0.956082	0.70063
GLYCOGEN STORAGE DISEASES%REACTOME%R-HSA-3229121.2	15	-0.956253	0.70069
POSITIVE REGULATION OF CHOLESTEROL EFFLUX%GOBP%GO:0010875	21	-0.95721	0.700872
TP53 REGULATES TRANSCRIPTION OF DNA REPAIR GENES%REACTOME%R-HSA-6796648.3	51	-0.954375	0.703426
REGULATION OF TELOMERASE ACTIVITY%GOBP%GO:0051972	45	-0.95402	0.703718
VESICLE DOCKING INVOLVED IN EXOCYTOSIS%GOBP%GO:0006904	30	-0.953192	0.704846
SIGNALING DOWNSTREAM OF RAS MUTANTS%REACTOME DATABASE ID RELEASE 75%9649948	41	-0.952959	0.704901
SIGNALING BY RAS MUTANTS%REACTOME%R-HSA-6802949.2	41	-0.952614	0.705163
STRIATED MUSCLE CONTRACTION PATHWAY%WIKIPATHWAYS_20210210%WP383%HOMO SAPIENS	20	-0.952376	0.705188
REGULATION OF COMPLEMENT CASCADE%REACTOME DATABASE ID RELEASE 75%977606	43	-0.951492	0.705659
SYNDECAN-1-MEDIATED SIGNALING EVENTS%PATHWAY INTERACTION DATABASE NCI-NATURE CURATED DATA%SYNDECAN-1-MEDIATED SIGNALING EVENTS	35	-0.951692	0.705676
TRANSPORT OF BILE SALTS AND ORGANIC ACIDS, METAL IONS AND AMINE COMPOUNDS%REACTOME%R-HSA-425366.3	84	-0.951818	0.705836
G ALPHA (Z) SIGNALLING EVENTS%REACTOME DATABASE ID RELEASE 75%418597	48	-0.951173	0.705855
CYTOCHROME COMPLEX ASSEMBLY%GOBP%GO:0017004	17	-0.950518	0.705875
ATP-DEPENDENT CHROMATIN REMODELING%GOBP%GO:0043044	63	-0.950588	0.706133
ENTRY INTO CELL OF OTHER ORGANISM INVOLVED IN SYMBIOTIC INTERACTION%GOBP%GO:0051806	40	-0.950611	0.706487
NEGATIVE REGULATION OF ENDOTHELIAL CELL APOPTOTIC PROCESS%GOBP%GO:2000352	26	-0.949625	0.70712
PID_ERBB1_RECEPTOR_PROXIMAL_PATHWAY%MSIGDB_C2%PID_ERBB1_RECEPTOR_PROXIMAL_PATHWAY	29	-0.949218	0.707494
POSITIVE REGULATION OF FILOPODIUM ASSEMBLY%GOBP%GO:0051491	18	-0.948845	0.707812
REGULATION OF ALCOHOL BIOSYNTHETIC PROCESS%GOBP%GO:1902930	42	-0.948504	0.708062
NEGATIVE REGULATION OF DEFENSE RESPONSE TO VIRUS%GOBP%GO:0050687	15	-0.94802	0.708206
NEURAL CREST CELL DEVELOPMENT%GOBP%GO:0014032	52	-0.948209	0.708237
POSITIVE REGULATION OF NITRIC-OXIDE SYNTHASE ACTIVITY%GOBP%GO:0051000	17	-0.946518	0.710212
TRICARBOXYLIC ACID CYCLE%GOBP%GO:0006099	27	-0.94654	0.710575
MITOTIC SPINDLE ASSEMBLY CHECKPOINT%GOBP%GO:0007094	21	-0.94429	0.712387
NEGATIVE REGULATION OF ANIMAL ORGAN MORPHOGENESIS%GOBP%GO:0110111	19	-0.94403	0.712465
ENTRY INTO HOST%GOBP%GO:0044409	40	-0.943808	0.712469
DEREGULATED CDK5 TRIGGERS MULTIPLE NEURODEGENERATIVE PATHWAYS IN ALZHEIMER'S DISEASE MODELS%REACTOME DATABASE ID RELEASE 75%8862803	21	-0.944369	0.712635
INORGANIC CATION IMPORT ACROSS PLASMA MEMBRANE%GOBP%GO:0098659	73	-0.944563	0.71268
NAD METABOLIC PROCESS%GOBP%GO:0019674	55	-0.943212	0.712803
BIOCARTA_CASPASE_PATHWAY%MSIGDB_C2%BIOCARTA_CASPASE_PATHWAY	15	-0.942034	0.713004
ENTRY INTO HOST CELL%GOBP%GO:0030260	40	-0.944581	0.713043
PHOTODYNAMIC THERAPY-INDUCED UNFOLDED PROTEIN RESPONSE%WIKIPATHWAYS_20210210%WP3613%HOMO SAPIENS	19	-0.943288	0.713059
POSITIVE REGULATION OF ORGANELLE ASSEMBLY%GOBP%GO:1902117	50	-0.944768	0.71309
ONE-CARBON METABOLIC PROCESS%GOBP%GO:0006730	26	-0.942179	0.713124
L-ALPHA-AMINO ACID TRANSMEMBRANE TRANSPORT%GOBP%GO:1902475	27	-0.942302	0.713285
CHROMATIN REMODELING AT CENTROMERE%GOBP%GO:0031055	21	-0.942634	0.713474
RESPONSE TO RETINOIC ACID%GOBP%GO:0032526	58	-0.942335	0.713622
SIGNALING BY MODERATE KINASE ACTIVITY BRAF MUTANTS%REACTOME DATABASE ID RELEASE 75%6802946	41	-0.940825	0.714905
FOXM1 TRANSCRIPTION FACTOR NETWORK%PATHWAY INTERACTION DATABASE NCI-NATURE CURATED DATA%FOXM1 TRANSCRIPTION FACTOR NETWORK	39	-0.94042	0.715263
PID_ALK1_PATHWAY%MSIGDB_C2%PID_ALK1_PATHWAY	20	-0.939894	0.715796
REGULATION OF ERBB SIGNALING PATHWAY%GOBP%GO:1901184	82	-0.939231	0.716599
GLYCOLYSIS%REACTOME%R-HSA-70171.6	63	-0.938777	0.717072
MYOFIBRIL ASSEMBLY%GOBP%GO:0030239	48	-0.937654	0.718741
CELLULAR SENESCENCE%GOBP%GO:0090398	28	-0.937073	0.719411
VESICLE BUDDING FROM MEMBRANE%GOBP%GO:0006900	93	-0.936693	0.719704
GLOMERULAR EPITHELIUM DEVELOPMENT%GOBP%GO:0072010	17	-0.935614	0.720125
INTERACTIONS OF REV WITH HOST CELLULAR PROTEINS%REACTOME DATABASE ID RELEASE 75%177243	32	-0.935983	0.720205
PYRUVATE METABOLIC PROCESS%GOBP%GO:0006090	52	-0.935668	0.720418
EPITHELIAL STRUCTURE MAINTENANCE%GOBP%GO:0010669	18	-0.936057	0.720466
ODONTOGENESIS OF DENTIN-CONTAINING TOOTH%GOBP%GO:0042475	25	-0.935045	0.720779
POSITIVE REGULATION OF PROTEIN TYROSINE KINASE ACTIVITY%GOBP%GO:0061098	40	-0.933381	0.722327
STEM CELL PROLIFERATION%GOBP%GO:0072089	35	-0.933395	0.722698
CEREBRAL CORTEX CELL MIGRATION%GOBP%GO:0021795	15	-0.932938	0.722765
POSITIVE REGULATION OF TELOMERE MAINTENANCE VIA TELOMERE LENGTHENING%GOBP%GO:1904358	36	-0.933692	0.722917
CALCIUM ION TRANSPORT INTO CYTOSOL%GOBP%GO:0060402	56	-0.933464	0.722961
COMPLEMENT ACTIVATION%GOBP%GO:0006956	36	-0.931862	0.723969
PID_IL2_STAT5_PATHWAY%MSIGDB_C2%PID_IL2_STAT5_PATHWAY	25	-0.931995	0.724112
VESICLE DOCKING%GOBP%GO:0048278	49	-0.930803	0.72549
G13 SIGNALING PATHWAY%WIKIPATHWAYS_20210210%WP524%HOMO SAPIENS	28	-0.930393	0.72586
POSITIVE REGULATION OF BIOMINERAL TISSUE DEVELOPMENT%GOBP%GO:0070169	37	-0.930071	0.726052
CELL FATE COMMITMENT INVOLVED IN FORMATION OF PRIMARY GERM LAYER%GOBP%GO:0060795	16	-0.929016	0.726474
CARDIOCYTE DIFFERENTIATION%GOBP%GO:0035051	68	-0.929611	0.726504
GLUCONEOGENESIS%GOBP%GO:0006094	38	-0.929322	0.726676
TETRAPYRROLE METABOLIC PROCESS%GOBP%GO:0033013	54	-0.929025	0.726858
GLYCOLYSIS I%HUMANCYC%GLYCOLYSIS	20	-0.926714	0.72836
POSITIVE REGULATION OF PURINE NUCLEOTIDE BIOSYNTHETIC PROCESS%GOBP%GO:1900373	31	-0.927539	0.728424
CTLA4 INHIBITORY SIGNALING%REACTOME DATABASE ID RELEASE 75%389513	20	-0.926724	0.728738
HISTONE EXCHANGE%GOBP%GO:0043486	33	-0.927574	0.728756
PID_AURORA_A_PATHWAY%MSIGDB_C2%PID_AURORA_A_PATHWAY	20	-0.926847	0.728913
NECROTIC CELL DEATH%GOBP%GO:0070265	22	-0.926128	0.729042
TRANSPORT OF VITAMINS, NUCLEOSIDES, AND RELATED MOLECULES%REACTOME%R-HSA-425397.3	38	-0.926906	0.729202
REGULATION OF MACROPHAGE DIFFERENTIATION%GOBP%GO:0045649	16	-0.925515	0.729426
MESODERM FORMATION%GOBP%GO:0001707	25	-0.925711	0.729452
PHOTORECEPTOR CELL DEVELOPMENT%GOBP%GO:0042461	18	-0.925139	0.729726
PROTEIN SECRETION%GOBP%GO:0009306	57	-0.924361	0.730381
POSITIVE REGULATION OF NUCLEOTIDE BIOSYNTHETIC PROCESS%GOBP%GO:0030810	31	-0.924545	0.730428
REGUCALCIN IN PROXIMAL TUBULE EPITHELIAL KIDNEY CELLS%WIKIPATHWAYS_20210210%WP4838%HOMO SAPIENS	25	-0.924096	0.730476
ZYMOGEN ACTIVATION%GOBP%GO:0031638	41	-0.923846	0.730553
REGULATION OF GLIOGENESIS%GOBP%GO:0014013	55	-0.920839	0.735814
HEXOSE BIOSYNTHETIC PROCESS%GOBP%GO:0019319	41	-0.920279	0.736071
NEGATIVE EPIGENETIC REGULATION OF RRNA EXPRESSION%REACTOME DATABASE ID RELEASE 75%5250941	45	-0.920484	0.736085
NUCLEAR SIGNALING BY ERBB4%REACTOME DATABASE ID RELEASE 75%1251985	30	-0.919525	0.736243
STEROL HOMEOSTASIS%GOBP%GO:0055092	68	-0.919597	0.736526
AMINO ACID IMPORT%GOBP%GO:0043090	27	-0.919699	0.736743
HOMOLOGOUS RECOMBINATION%GOBP%GO:0035825	38	-0.918604	0.736783
NEGATIVE REGULATION OF CHROMOSOME SEPARATION%GOBP%GO:1905819	26	-0.919005	0.736821
SYNAPTIC VESICLE EXOCYTOSIS%GOBP%GO:0016079	41	-0.918352	0.736844
PROTEIN ACTIVATION CASCADE%GOBP%GO:0072376	58	-0.918673	0.737052
NEUROTRANSMITTER RELEASE CYCLE%REACTOME%R-HSA-112310.5	46	-0.917375	0.737884
CELLULAR RESPONSE TO IONIZING RADIATION%GOBP%GO:0071479	42	-0.916668	0.738008
RIBONUCLEOSIDE METABOLIC PROCESS%GOBP%GO:0009119	46	-0.9175	0.738052
NEGATIVE REGULATION OF NUCLEAR DIVISION%GOBP%GO:0051784	40	-0.916341	0.73824
RECEPTOR CATABOLIC PROCESS%GOBP%GO:0032801	22	-0.916927	0.738315
RESPONSE TO FATTY ACID%GOBP%GO:0070542	34	-0.916692	0.738357
HALLMARK_PROTEIN_SECRETION%MSIGDB_C2%HALLMARK_PROTEIN_SECRETION	70	-0.91355	0.74224
EXPORT ACROSS PLASMA MEMBRANE%GOBP%GO:0140115	36	-0.913743	0.742276
CDP-DIACYLGLYCEROL BIOSYNTHESIS I%HUMANCYC%PWY-5667	17	-0.913946	0.742325
HOMOLOGOUS DNA PAIRING AND STRAND EXCHANGE%REACTOME DATABASE ID RELEASE 75%5693579	37	-0.91254	0.743713
MRNA DESTABILIZATION%GOBP%GO:0061157	27	-0.911937	0.744448
VITAMIN B5 (PANTOTHENATE) METABOLISM%REACTOME%R-HSA-199220.2	16	-0.910758	0.746275
PEPTIDE SECRETION%GOBP%GO:0002790	66	-0.910254	0.746411
PHOSPHOLIPASE C-ACTIVATING G PROTEIN-COUPLED RECEPTOR SIGNALING PATHWAY%GOBP%GO:0007200	69	-0.910372	0.746611
3'-UTR-MEDIATED MRNA DESTABILIZATION%GOBP%GO:0061158	16	-0.909144	0.747224
NEGATIVE REGULATION OF STRESS-ACTIVATED MAPK CASCADE%GOBP%GO:0032873	38	-0.906728	0.747349
NEURON CELLULAR HOMEOSTASIS%GOBP%GO:0070050	18	-0.907782	0.747368
POSITIVE REGULATION OF RESPONSE TO ENDOPLASMIC RETICULUM STRESS%GOBP%GO:1905898	29	-0.906924	0.747372
POSITIVE REGULATION OF FAT CELL DIFFERENTIATION%GOBP%GO:0045600	44	-0.909274	0.747387
BIOCARTA_NUCLEARRS_PATHWAY%MSIGDB_C2%BIOCARTA_NUCLEARRS_PATHWAY	29	-0.908794	0.747485
TRANS-SULFURATION AND ONE CARBON METABOLISM%WIKIPATHWAYS_20210210%WP2525%HOMO SAPIENS	20	-0.906181	0.747538
CHROMATIN ASSEMBLY%GOBP%GO:0031497	56	-0.908312	0.747574
EPHB-MEDIATED FORWARD SIGNALING%REACTOME DATABASE ID RELEASE 75%3928662	32	-0.906328	0.747664
ORGANELLE FUSION%GOBP%GO:0048284	90	-0.905875	0.747687
STEM CELL DEVELOPMENT%GOBP%GO:0048864	54	-0.909319	0.747706
POSITIVE REGULATION OF PEPTIDE SECRETION%GOBP%GO:0002793	95	-0.906929	0.747762
TRIGLYCERIDE METABOLIC PROCESS%GOBP%GO:0006641	49	-0.907784	0.747762
GLYCOGEN SYNTHESIS AND DEGRADATION%WIKIPATHWAYS_20210210%WP500%HOMO SAPIENS	25	-0.905624	0.74777
CELLULAR MODIFIED AMINO ACID BIOSYNTHETIC PROCESS%GOBP%GO:0042398	31	-0.90538	0.747826
POTASSIUM ION HOMEOSTASIS%GOBP%GO:0055075	24	-0.908342	0.74791
CELLULAR RESPONSE TO INTERLEUKIN-6%GOBP%GO:0071354	28	-0.906963	0.748089
CHOLESTEROL HOMEOSTASIS%GOBP%GO:0042632	68	-0.907793	0.748145
COFACTOR TRANSPORT%GOBP%GO:0051181	39	-0.907051	0.74833
MESODERMAL CELL DIFFERENTIATION%GOBP%GO:0048333	15	-0.904743	0.748619
NEURAL CREST CELL MIGRATION%GOBP%GO:0001755	37	-0.904524	0.748635
ENERGY RESERVE METABOLIC PROCESS%GOBP%GO:0006112	35	-0.903874	0.749405
RECIPROCAL MEIOTIC RECOMBINATION%GOBP%GO:0007131	37	-0.90324	0.750144
RNA POLYMERASE II TRANSCRIPTION ELONGATION%REACTOME%R-HSA-75955.2	50	-0.901795	0.751281
CELLULAR RESPONSE TO CARBOHYDRATE STIMULUS%GOBP%GO:0071322	32	-0.902379	0.751386
POSITIVE REGULATION OF PROTEIN PROCESSING%GOBP%GO:0010954	20	-0.901949	0.751402
NEGATIVE REGULATION OF NIK/NF-KAPPAB SIGNALING%GOBP%GO:1901223	19	-0.902134	0.751451
TLR4 SIGNALING AND TOLERANCE%WIKIPATHWAYS_20210210%WP3851%HOMO SAPIENS	22	-0.901176	0.751623
NEGATIVE REGULATION OF STRESS-ACTIVATED PROTEIN KINASE SIGNALING CASCADE%GOBP%GO:0070303	38	-0.901188	0.752002
MITOTIC CHROMOSOME CONDENSATION%GOBP%GO:0007076	22	-0.899545	0.754243
SELENOAMINO ACID METABOLISM%REACTOME DATABASE ID RELEASE 75%2408522	100	-0.898217	0.756207
NONHOMOLOGOUS END-JOINING (NHEJ)%REACTOME%R-HSA-5693571.1	28	-0.897281	0.757149
MAMMARY GLAND DEVELOPMENT%GOBP%GO:0030879	36	-0.897336	0.757463
POSITIVE REGULATION OF EPIDERMIS DEVELOPMENT%GOBP%GO:0045684	22	-0.895317	0.757992
MALE MEIOTIC NUCLEAR DIVISION%GOBP%GO:0007140	25	-0.894884	0.757998
DRUG TRANSMEMBRANE TRANSPORT%GOBP%GO:0006855	59	-0.895711	0.758052
NEGATIVE REGULATION OF METAPHASE/ANAPHASE TRANSITION OF CELL CYCLE%GOBP%GO:1902100	24	-0.895063	0.758076
MIRNA REGULATION OF DNA DAMAGE RESPONSE%WIKIPATHWAYS_20210210%WP1530%HOMO SAPIENS	52	-0.895382	0.758269
PORPHYRIN-CONTAINING COMPOUND BIOSYNTHETIC PROCESS%GOBP%GO:0006779	20	-0.895969	0.75836
TARGET OF RAPAMYCIN (TOR) SIGNALING%WIKIPATHWAYS_20210210%WP1471%HOMO SAPIENS	28	-0.895741	0.758405
TRABECULA MORPHOGENESIS%GOBP%GO:0061383	22	-0.895999	0.758697
POSITIVE REGULATION OF TRANSCRIPTION OF NOTCH RECEPTOR TARGET%GOBP%GO:0007221	17	-0.896072	0.758969
SIGNALING BY RAF1 MUTANTS%REACTOME%R-HSA-9656223.1	36	-0.893131	0.760458
NEGATIVE REGULATION OF MITOTIC SISTER CHROMATID SEPARATION%GOBP%GO:2000816	24	-0.893271	0.760612
POSITIVE REGULATION OF PROTEIN MATURATION%GOBP%GO:1903319	22	-0.89258	0.760689
CELL CYCLE G1/S PHASE TRANSITION%GOBP%GO:0044843	78	-0.892119	0.760711
CELLULAR RESPONSE TO ARSENIC-CONTAINING SUBSTANCE%GOBP%GO:0071243	16	-0.892596	0.761057
ACETYLCHOLINE NEUROTRANSMITTER RELEASE CYCLE%REACTOME DATABASE ID RELEASE 75%264642	15	-0.892133	0.76108
POSITIVE REGULATION OF TRANSLATION%GOBP%GO:0045727	83	-0.89145	0.761545
CELLULAR PIGMENTATION%GOBP%GO:0033059	39	-0.891032	0.76193
REGULATION OF APOPTOSIS BY PARATHYROID HORMONE-RELATED PROTEIN%WIKIPATHWAYS_20210210%WP3872%HOMO SAPIENS	16	-0.889846	0.763358
BIOCARTA_TOLL_PATHWAY%MSIGDB_C2%BIOCARTA_TOLL_PATHWAY	19	-0.889162	0.76343
TETRAPYRROLE BIOSYNTHETIC PROCESS%GOBP%GO:0033014	20	-0.888932	0.763448
RECYCLING OF BILE ACIDS AND SALTS%REACTOME DATABASE ID RELEASE 75%159418	16	-0.889337	0.76351
REGULATION OF NITRIC OXIDE BIOSYNTHETIC PROCESS%GOBP%GO:0045428	38	-0.889539	0.763525
POSITIVE REGULATION OF DNA-TEMPLATED TRANSCRIPTION, ELONGATION%GOBP%GO:0032786	18	-0.889939	0.763572
REGULATION OF LEUKOCYTE ADHESION TO VASCULAR ENDOTHELIAL CELL%GOBP%GO:1904994	22	-0.888204	0.764017
REGULATION OF DOPAMINE SECRETION%GOBP%GO:0014059	24	-0.887908	0.764165
NEGATIVE REGULATION OF PROTEIN LOCALIZATION TO CELL PERIPHERY%GOBP%GO:1904376	23	-0.888275	0.764279
ALCOHOL CATABOLIC PROCESS%GOBP%GO:0046164	35	-0.887391	0.764695
EPHRIN RECEPTOR SIGNALING PATHWAY%GOBP%GO:0048013	79	-0.886877	0.764827
POSITIVE REGULATION OF INTRINSIC APOPTOTIC SIGNALING PATHWAY%GOBP%GO:2001244	37	-0.887035	0.764921
POSITIVE REGULATION OF REACTIVE OXYGEN SPECIES BIOSYNTHETIC PROCESS%GOBP%GO:1903428	33	-0.885969	0.766113
LONG-TERM MEMORY%GOBP%GO:0007616	19	-0.885613	0.766395
NEGATIVE REGULATION OF BLOOD PRESSURE%GOBP%GO:0045776	17	-0.884027	0.768466
REGULATION OF DENDRITE EXTENSION%GOBP%GO:1903859	18	-0.884055	0.768812
SUMOYLATION OF DNA REPLICATION PROTEINS%REACTOME DATABASE ID RELEASE 75%4615885	41	-0.882603	0.769446
CARDIAC MUSCLE TISSUE MORPHOGENESIS%GOBP%GO:0055008	43	-0.882788	0.769528
REGULATION OF SISTER CHROMATID SEGREGATION%GOBP%GO:0033045	71	-0.883213	0.769552
BIOSYNTHESIS OF THE N-GLYCAN PRECURSOR (DOLICHOL LIPID-LINKED OLIGOSACCHARIDE, LLO) AND TRANSFER TO A NASCENT PROTEIN%REACTOME%R-HSA-446193.1	73	-0.882895	0.76971
3-PHOSPHOINOSITIDE DEGRADATION%HUMANCYC%PWY-6368	17	-0.881405	0.771248
VALIDATED TRANSCRIPTIONAL TARGETS OF DELTANP63 ISOFORMS%PATHWAY INTERACTION DATABASE NCI-NATURE CURATED DATA%VALIDATED TRANSCRIPTIONAL TARGETS OF DELTANP63 ISOFORMS	44	-0.880307	0.77248
PROTEIN SUMOYLATION%GOBP%GO:0016925	50	-0.880082	0.772507
ARACHIDONIC ACID METABOLIC PROCESS%GOBP%GO:0019369	53	-0.879648	0.772513
POSITIVE REGULATION OF NUCLEAR DIVISION%GOBP%GO:0051785	57	-0.88048	0.772554
NEGATIVE REGULATION OF MITOTIC METAPHASE/ANAPHASE TRANSITION%GOBP%GO:0045841	22	-0.879784	0.772652
NEGATIVE REGULATION OF SMALL MOLECULE METABOLIC PROCESS%GOBP%GO:0062014	74	-0.878474	0.773814
POSITIVE REGULATION OF PROTEIN POLYMERIZATION%GOBP%GO:0032273	92	-0.878477	0.774201
G1/S TRANSITION OF MITOTIC CELL CYCLE%GOBP%GO:0000082	76	-0.877654	0.774521
DIGESTION%GOBP%GO:0007586	66	-0.877714	0.774797
NEGATIVE REGULATION OF VIRAL LIFE CYCLE%GOBP%GO:1903901	75	-0.876524	0.776202
IL-1 SIGNALING PATHWAY%WIKIPATHWAYS_20210210%WP195%HOMO SAPIENS	40	-0.875933	0.776869
NUCLEOTIDE CATABOLIC PROCESS%GOBP%GO:0009166	75	-0.873919	0.780053
NEGATIVE REGULATION OF LYASE ACTIVITY%GOBP%GO:0051350	15	-0.873553	0.780326
RESPONSE TO NUTRIENT%GOBP%GO:0007584	54	-0.87312	0.780721
METABOLISM OF FAT-SOLUBLE VITAMINS%REACTOME%R-HSA-6806667.6	45	-0.871922	0.782466
PIGMENTATION%GOBP%GO:0043473	55	-0.870475	0.784678
NUCLEAR-TRANSCRIBED MRNA CATABOLIC PROCESS, DEADENYLATION-DEPENDENT DECAY%GOBP%GO:0000288	50	-0.869922	0.785294
ACROSOME REACTION%GOBP%GO:0007340	15	-0.869524	0.785644
SARCOMERE ORGANIZATION%GOBP%GO:0045214	27	-0.869247	0.785768
APOPTOTIC DNA FRAGMENTATION%GOBP%GO:0006309	15	-0.868608	0.786131
ALZHEIMER DISEASE-AMYLOID SECRETASE PATHWAY%PANTHER PATHWAY%P00003	65	-0.868068	0.786311
TRK RECEPTOR SIGNALING MEDIATED BY THE MAPK PATHWAY%PATHWAY INTERACTION DATABASE NCI-NATURE CURATED DATA%TRK RECEPTOR SIGNALING MEDIATED BY THE MAPK PATHWAY	33	-0.868692	0.78638
EPITHELIAL CELL PROLIFERATION%GOBP%GO:0050673	43	-0.868107	0.786637
SUMOYLATION OF TRANSCRIPTION FACTORS%REACTOME DATABASE ID RELEASE 75%3232118	18	-0.867595	0.786791
GPCRS, OTHER%WIKIPATHWAYS_20210210%WP117%HOMO SAPIENS	68	-0.866804	0.787841
PSEUDOURIDINE SYNTHESIS%GOBP%GO:0001522	16	-0.866205	0.788504
NEGATIVE REGULATION OF CELLULAR PROTEIN LOCALIZATION%GOBP%GO:1903828	81	-0.865927	0.788604
MTOR SIGNALLING%REACTOME%R-HSA-165159.6	34	-0.865293	0.789338
HOST-PATHOGEN INTERACTION OF HUMAN CORONA VIRUSES - INTERFERON INDUCTION%WIKIPATHWAYS_20210210%WP4880%HOMO SAPIENS	30	-0.864922	0.789603
REGULATION OF LAMELLIPODIUM ORGANIZATION%GOBP%GO:1902743	39	-0.862594	0.789797
REGULATION OF NOTCH SIGNALING PATHWAY%GOBP%GO:0008593	73	-0.86273	0.789947
NEURON MATURATION%GOBP%GO:0042551	23	-0.862766	0.790282
PID_RXR_VDR_PATHWAY%MSIGDB_C2%PID_RXR_VDR_PATHWAY	19	-0.8641	0.790353
NUCLEAR-TRANSCRIBED MRNA POLY(A) TAIL SHORTENING%GOBP%GO:0000289	16	-0.864191	0.790584
PDGFR-BETA PATHWAY%WIKIPATHWAYS_20210210%WP3972%HOMO SAPIENS	22	-0.862772	0.790671
INTERLEUKIN RECEPTOR SHC SIGNALING%REACTOME DATABASE ID RELEASE 75%912526	23	-0.862905	0.790827
POSITIVE REGULATION OF TELOMERE MAINTENANCE%GOBP%GO:0032206	44	-0.863565	0.790905
NEGATIVE REGULATORS OF RIG-I MDA5 SIGNALING%REACTOME%R-HSA-936440.4	32	-0.862949	0.791159
CALCIUM ION TRANSMEMBRANE TRANSPORT%GOBP%GO:0070588	99	-0.861485	0.791397
REGULATION OF CHOLESTEROL EFFLUX%GOBP%GO:0010874	29	-0.86298	0.791498
POTASSIUM ION IMPORT%GOBP%GO:0010107	41	-0.860394	0.792158
DETECTION OF LIGHT STIMULUS%GOBP%GO:0009583	39	-0.860547	0.79229
POSITIVE REGULATION OF REGULATED SECRETORY PATHWAY%GOBP%GO:1903307	36	-0.860675	0.792462
ESTABLISHMENT OR MAINTENANCE OF BIPOLAR CELL POLARITY%GOBP%GO:0061245	27	-0.859423	0.792678
NEGATIVE REGULATION OF CELL AGING%GOBP%GO:0090344	16	-0.85917	0.792766
PRESYNAPTIC PHASE OF HOMOLOGOUS DNA PAIRING AND STRAND EXCHANGE%REACTOME%R-HSA-5693616.1	34	-0.858938	0.792795
POSITIVE REGULATION OF EPIDERMAL CELL DIFFERENTIATION%GOBP%GO:0045606	16	-0.85958	0.79282
HOMOTYPIC CELL-CELL ADHESION%GOBP%GO:0034109	45	-0.859748	0.792906
PROTEIN N-LINKED GLYCOSYLATION%GOBP%GO:0006487	64	-0.857692	0.79384
POTASSIUM ION IMPORT ACROSS PLASMA MEMBRANE%GOBP%GO:1990573	41	-0.858032	0.79403
PYRUVATE METABOLISM%REACTOME DATABASE ID RELEASE 75%70268	25	-0.857766	0.794096
NEGATIVE REGULATION OF HORMONE SECRETION%GOBP%GO:0046888	31	-0.856653	0.795312
SUBSTANTIA NIGRA DEVELOPMENT%GOBP%GO:0021762	37	-0.855958	0.795771
RIBOSOMAL SMALL SUBUNIT ASSEMBLY%GOBP%GO:0000028	17	-0.855733	0.795796
PEPTIDE CROSS-LINKING%GOBP%GO:0018149	29	-0.854819	0.795837
[truncated: 511 more rows]
